# Supplementary material for: Redetermination of the solvent-free crystal structure of l-proline
Source: Acta Crystallogr E Crystallogr Commun. 2018 Jul 10;74(Pt 8):1067–70. doi: 10.1107/S2056989018009490 (PMC6072995; doi:10.1107/S2056989018009490)
Supplement: Supplementary file 1 [file e-74-01067-sup1.cif]

##############################################################################
#                                                                            #
# This CIF contains the data in a paper accepted for publication in          #
# Acta Crystallographica Section E. It conforms to the requirements of       #
# Notes for Authors for Acta Crystallographica Section E, and has been       #
# peer reviewed under the auspices of the IUCr Commission on Journals.       #
#                                                                            #
# Full details of the Crystallographic Information File format               #
# are given in the paper "The Crystallographic Information File (CIF):       #
# a New Standard Archive File for Crystallography" by S. R. Hall, F. H.      #
# Allen and I. D. Brown [Acta Cryst. (1991), A47, 655-685].                  #
#                                                                            #
# The current version of the core CIF dictionary is obtainable from          #
# ftp://ftp.iucr.org/pub/cif_core.dic.                                       #
#                                                                            #
# Software is freely available for graphical display of the structure(s)     #
# in this CIF. For information consult the CIF software page                 #
# http://www.iucr.org/resources/cif/software.                                #
#                                                                            #
# This file may be used for bona fide research purposes within the           #
# scientific community so long as proper attribution is given to the journal # 
# article from which it was obtained.                                        #
#                                                                            #
##############################################################################
data_global
_audit_creation_method     'form.cif (version 2.0)'
_journal_data_validation_number     ?
_journal_date_recd_electronic     2018-02-28
_journal_date_accepted     2018-07-02
_journal_name_full     'Acta Crystallographica, Section E'
_journal_year     2018
_journal_volume     74
_journal_issue      8
_journal_page_first     1067
_journal_page_last     1070
_journal_paper_category     GO
_journal_paper_doi     10.1107/S2056989018009490
_journal_coeditor_code     EB2008
_publ_contact_author_name     'Martin Breugst'
_publ_contact_author_address
;
Department f\"ur Chemie
Universit\"at zu K\"oln
Greinstrasse 4
50939 K\"oln
Germany
;
_publ_contact_author_email     mbreugst@uni-koeln.de
_publ_contact_author_fax     +49-221-470-5102
_publ_contact_author_phone     +49-221-470-3294
_publ_section_title
;
Redetermination of the solvent-free crystal structure of <i>L</i>-proline
;
_publ_section_title_footnote     .
loop_
    _publ_author_name
    _publ_author_footnote
    _publ_author_address
;
Koenig, Jonas J.
;
 ?
;
Department f\"ur Chemie
Universit\"at zu K\"oln
Greinstrasse 4
50939 K\"oln
Germany
;
;
Neud\"orfl, J\"org-M.
;
 ?
;
Department f\"ur Chemie
Universit\"at zu K\"oln
Greinstrasse 4
50939 K\"oln
Germany
;
;
Hansen, Anne
;
 ?
;
Department f\"ur Chemie
Universit\"at zu K\"oln
Greinstrasse 4
50939 K\"oln
Germany
;
;
Breugst, Martin
;
 ?
;
Department f\"ur Chemie
Universit\"at zu K\"oln
Greinstrasse 4
50939 K\"oln
Germany
;
_publ_section_synopsis
;
<i>L</i>-proline  crystallized, in its zwitterionic form,  without the inclusion
of any solvent or water molecules through the slow diffusion of diethyl ether
into a saturated solution of <i>L</i>-proline in ethanol. In the crystal, the
molecules are linked <i>via</i> N---H...O hydrogen bonds, resulting in a
two-dimensional network.
;
data_I
_audit_creation_method     'SHELXL-2014/7'
_database_code_depnum_ccdc_archive     'CCDC 1852963'
_chemical_name_systematic
;
(<i>S</i>)-Pyrrolidine-2-carboxylic acid
;
_chemical_name_common     '<i>L</i>-Proline'
_chemical_formula_moiety     'C5 H9 N O2'
_chemical_formula_sum     'C5 H9 N O2'
_chemical_formula_iupac     'C5 H9 N O2'
_chemical_formula_weight     115.13
_chemical_melting_point     486.9
_symmetry_space_group_name_hall     'P 2ac 2ab'
_shelx_space_group_comment
;
The symmetry employed for this shelxl refinement is uniquely defined
by the following loop, which should always be used as a source of
symmetry information in preference to the above space-group names.
They are only intended as comments.
;
_space_group_crystal_system     orthorhombic
_space_group_name_H-M_alt     'P 21 21 21'
_space_group_name_Hall     'P 2ac 2ab'
loop_
    _space_group_symop_operation_xyz
    'x, y, z'
    'x+1/2, -y+1/2, -z'
    '-x, y+1/2, -z+1/2'
    '-x+1/2, -y, z+1/2'
_cell_length_a     5.2794(4)
_cell_length_b     8.8686(6)
_cell_length_c     11.5321(9)
_cell_angle_alpha     90
_cell_angle_beta     90
_cell_angle_gamma     90
_cell_volume     539.94(7)
_cell_formula_units_Z     4
_cell_measurement_reflns_used     4791
_cell_measurement_theta_min     6.295
_cell_measurement_theta_max     72.251
_cell_measurement_temperature     100(2)
_exptl_crystal_description     'prism'
_exptl_crystal_colour     colourless
_exptl_crystal_size_max     0.400
_exptl_crystal_size_mid     0.100
_exptl_crystal_size_min     0.075
_exptl_crystal_density_diffrn     1.416
_exptl_crystal_density_meas     ?
_exptl_crystal_density_method     ?
_exptl_crystal_F_000     248
_exptl_absorpt_coefficient_mu     0.916
_exptl_absorpt_correction_type     multi-scan
_exptl_absorpt_process_details
;
(SADABS; Bruker, 2012)
;
_shelx_estimated_absorpt_T_min     0.711
_shelx_estimated_absorpt_T_max     0.934
_exptl_absorpt_correction_T_min     0.5529
_exptl_absorpt_correction_T_max     0.7535
_diffrn_ambient_temperature     100(2)
_diffrn_radiation_type     CuK\a
_diffrn_radiation_wavelength     1.54178
_diffrn_measurement_device_type     'Bruker D8 Venture'
_diffrn_measurement_method     'phi / omega scans'
_diffrn_detector_area_resol_mean     ?
_diffrn_reflns_number     4791
_diffrn_reflns_av_R_equivalents     0.0529
_diffrn_reflns_theta_min     6.295
_diffrn_reflns_theta_max     72.251
_diffrn_reflns_theta_full     67.679
_diffrn_measured_fraction_theta_max     0.997
_diffrn_measured_fraction_theta_full     0.998
_diffrn_reflns_limit_h_min     -6
_diffrn_reflns_limit_h_max     6
_diffrn_reflns_limit_k_min     -10
_diffrn_reflns_limit_k_max     10
_diffrn_reflns_limit_l_min     -14
_diffrn_reflns_limit_l_max     14
_refine_special_details     ?
_reflns_number_total     1062
_reflns_number_gt     993
_reflns_threshold_expression     'I > 2\s(I)'
_refine_ls_structure_factor_coef     Fsqd
_refine_ls_matrix_type     full
_refine_ls_R_factor_all     0.0392
_refine_ls_R_factor_gt     0.0356
_refine_ls_wR_factor_gt     0.0839
_refine_ls_wR_factor_ref     0.0855
_refine_ls_goodness_of_fit_ref     1.109
_refine_ls_restrained_S_all     1.109
_refine_ls_number_reflns     1062
_refine_ls_number_parameters     81
_refine_ls_number_restraints     0
_refine_ls_hydrogen_treatment     mixed
_refine_ls_weighting_scheme     calc
_refine_ls_weighting_details
              'w=1/[\s^2^(Fo^2^)+(0.0360P)^2^+0.1571P] where P=(Fo^2^+2Fc^2^)/3'
_atom_sites_solution_hydrogens     mixed
_atom_sites_solution_primary     ?
_atom_sites_solution_secondary     ?
_refine_ls_shift/su_max     0.000
_refine_ls_shift/su_mean     0.000
_refine_diff_density_max     0.221
_refine_diff_density_min     -0.193
_refine_ls_extinction_method     none
_refine_ls_extinction_coef     .
_refine_ls_abs_structure_details
;
Flack <i>x</i> determined using 361 quotients
[(<i>I</i>^+^)-(<i>I</i>^-^)]/[(<i>I</i>^+^)+(<i>I</i>^-^)]
(Parsons <i>et al.</i>,  2013)
;
_refine_ls_abs_structure_Flack     0.10(17)
loop_
    _atom_type_symbol
    _atom_type_description
    _atom_type_scat_dispersion_real
    _atom_type_scat_dispersion_imag
    _atom_type_scat_source
    'C' 'C' 0.0181 0.0091
                         'International Tables Vol C Tables 4.2.6.8 and 6.1.1.4'
    'H' 'H' 0.0000 0.0000
                         'International Tables Vol C Tables 4.2.6.8 and 6.1.1.4'
    'N' 'N' 0.0311 0.0180
                         'International Tables Vol C Tables 4.2.6.8 and 6.1.1.4'
    'O' 'O' 0.0492 0.0322
                         'International Tables Vol C Tables 4.2.6.8 and 6.1.1.4'
_computing_data_collection
;
APEX3 (Bruker, 2012)
;
_computing_cell_refinement
;
SAINT (Bruker, 2012)
;
_computing_data_reduction
;
SAINT (Bruker, 2012)
;
_computing_structure_solution
;
SHELXT (Sheldrick, 2015a)
;
_computing_structure_refinement
;
SHELXL2014 (Sheldrick, 2015b) and
<i>SHELXLE</i> (H\"ubschle <i>et al.</i>,  2011)
;
_computing_molecular_graphics
;
SCHAKAL99 (Keller  & Pierrard, 1999)
;
_computing_publication_material
;
PLATON (Spek, 2009) and publCIF (Westrip, 2010)
;
loop_
    _atom_site_type_symbol
    _atom_site_label
    _atom_site_fract_x
    _atom_site_fract_y
    _atom_site_fract_z
    _atom_site_U_iso_or_equiv
    _atom_site_adp_type
    _atom_site_calc_flag
    _atom_site_occupancy
    _atom_site_disorder_assembly
    _atom_site_disorder_group
    O O1 0.2943(3) 0.61385(18) 0.31235(15) 0.0182(4) Uani d 1 . .
    O O2 0.2573(3) 0.38601(19) 0.23111(17) 0.0261(5) Uani d 1 . .
    N N1 0.7901(4) 0.5949(2) 0.35050(17) 0.0150(4) Uani d 1 . .
    H H1A 0.708(7) 0.673(4) 0.326(3) 0.040(9) Uiso d 1 . .
    H H1B 0.952(7) 0.596(4) 0.325(3) 0.034(9) Uiso d 1 . .
    C C1 0.6604(4) 0.4557(2) 0.3057(2) 0.0134(5) Uani d 1 . .
    H H1 0.7482 0.4165 0.2350 0.016 Uiso calc 1 . .
    C C2 0.6869(4) 0.3449(2) 0.4064(2) 0.0171(5) Uani d 1 . .
    H H2A 0.8567 0.2977 0.4071 0.020 Uiso calc 1 . .
    H H2B 0.5563 0.2650 0.4024 0.020 Uiso calc 1 . .
    C C3 0.6479(5) 0.4456(3) 0.5127(2) 0.0186(5) Uani d 1 . .
    H H3A 0.4663 0.4685 0.5246 0.022 Uiso calc 1 . .
    H H3B 0.7164 0.3975 0.5836 0.022 Uiso calc 1 . .
    C C4 0.7967(5) 0.5875(3) 0.4816(2) 0.0191(5) Uani d 1 . .
    H H4A 0.7165 0.6780 0.5160 0.023 Uiso calc 1 . .
    H H4B 0.9733 0.5803 0.5100 0.023 Uiso calc 1 . .
    C C5 0.3804(4) 0.4883(3) 0.27998(19) 0.0150(5) Uani d 1 . .
loop_
    _atom_site_aniso_label
    _atom_site_aniso_U_11
    _atom_site_aniso_U_22
    _atom_site_aniso_U_33
    _atom_site_aniso_U_12
    _atom_site_aniso_U_13
    _atom_site_aniso_U_23
    O1 0.0086(7) 0.0153(8) 0.0307(9) 0.0011(7) 0.0002(7) -0.0015(7)
    O2 0.0135(8) 0.0212(8) 0.0435(11) 0.0007(8) -0.0075(8) -0.0108(8)
    N1 0.0083(9) 0.0136(9) 0.0230(10) 0.0000(8) -0.0014(8) 0.0008(8)
    C1 0.0100(11) 0.0126(10) 0.0177(10) -0.0006(9) 0.0005(8) -0.0019(9)
    C2 0.0167(12) 0.0143(10) 0.0202(12) -0.0003(9) -0.0018(10) 0.0012(9)
    C3 0.0178(12) 0.0195(11) 0.0186(11) -0.0004(10) 0.0011(9) 0.0015(9)
    C4 0.0175(11) 0.0196(11) 0.0201(12) -0.0014(10) -0.0013(10) -0.0036(9)
    C5 0.0115(10) 0.0167(11) 0.0168(10) -0.0006(9) -0.0004(9) 0.0015(9)
_geom_special_details
;
 All esds (except the esd in the dihedral angle between two l.s. planes)
 are estimated using the full covariance matrix.  The cell esds are taken
 into account individually in the estimation of esds in distances, angles
 and torsion angles; correlations between esds in cell parameters are only
 used when they are defined by crystal symmetry.  An approximate (isotropic)
 treatment of cell esds is used for estimating esds involving l.s. planes.
;
loop_
    _geom_bond_atom_site_label_1
    _geom_bond_atom_site_label_2
    _geom_bond_site_symmetry_2
    _geom_bond_distance
    _geom_bond_publ_flag
    O1 C5 . 1.260(3) ?
    O2 C5 . 1.250(3) ?
    N1 C1 . 1.504(3) ?
    N1 C4 . 1.514(3) ?
    N1 H1A . 0.87(4) ?
    N1 H1B . 0.91(4) ?
    C1 C2 . 1.527(3) ?
    C1 C5 . 1.535(3) ?
    C1 H1 . 1.0000 ?
    C2 C3 . 1.531(3) ?
    C2 H2A . 0.9900 ?
    C2 H2B . 0.9900 ?
    C3 C4 . 1.526(3) ?
    C3 H3A . 0.9900 ?
    C3 H3B . 0.9900 ?
    C4 H4A . 0.9900 ?
    C4 H4B . 0.9900 ?
loop_
    _geom_angle_atom_site_label_1
    _geom_angle_atom_site_label_2
    _geom_angle_atom_site_label_3
    _geom_angle_site_symmetry_1
    _geom_angle_site_symmetry_3
    _geom_angle
    _geom_angle_publ_flag
    C1 N1 C4 . . 108.53(18) ?
    C1 N1 H1A . . 108(2) ?
    C4 N1 H1A . . 112(2) ?
    C1 N1 H1B . . 109(2) ?
    C4 N1 H1B . . 108(2) ?
    H1A N1 H1B . . 111(3) ?
    N1 C1 C2 . . 103.03(18) ?
    N1 C1 C5 . . 110.50(18) ?
    C2 C1 C5 . . 110.87(18) ?
    N1 C1 H1 . . 110.7 ?
    C2 C1 H1 . . 110.7 ?
    C5 C1 H1 . . 110.7 ?
    C1 C2 C3 . . 102.82(17) ?
    C1 C2 H2A . . 111.2 ?
    C3 C2 H2A . . 111.2 ?
    C1 C2 H2B . . 111.2 ?
    C3 C2 H2B . . 111.2 ?
    H2A C2 H2B . . 109.1 ?
    C4 C3 C2 . . 102.92(18) ?
    C4 C3 H3A . . 111.2 ?
    C2 C3 H3A . . 111.2 ?
    C4 C3 H3B . . 111.2 ?
    C2 C3 H3B . . 111.2 ?
    H3A C3 H3B . . 109.1 ?
    N1 C4 C3 . . 105.00(18) ?
    N1 C4 H4A . . 110.7 ?
    C3 C4 H4A . . 110.7 ?
    N1 C4 H4B . . 110.7 ?
    C3 C4 H4B . . 110.7 ?
    H4A C4 H4B . . 108.8 ?
    O2 C5 O1 . . 126.0(2) ?
    O2 C5 C1 . . 116.8(2) ?
    O1 C5 C1 . . 117.18(19) ?
loop_
    _geom_torsion_atom_site_label_1
    _geom_torsion_atom_site_label_2
    _geom_torsion_atom_site_label_3
    _geom_torsion_atom_site_label_4
    _geom_torsion_site_symmetry_1
    _geom_torsion_site_symmetry_2
    _geom_torsion_site_symmetry_3
    _geom_torsion_site_symmetry_4
    _geom_torsion
    _geom_torsion_publ_flag
    C4 N1 C1 C2 . . . . -21.2(2) ?
    C4 N1 C1 C5 . . . . 97.3(2) ?
    N1 C1 C2 C3 . . . . 38.5(2) ?
    C5 C1 C2 C3 . . . . -79.7(2) ?
    C1 C2 C3 C4 . . . . -41.5(2) ?
    C1 N1 C4 C3 . . . . -4.4(2) ?
    C2 C3 C4 N1 . . . . 28.2(2) ?
    N1 C1 C5 O2 . . . . 172.9(2) ?
    C2 C1 C5 O2 . . . . -73.5(3) ?
    N1 C1 C5 O1 . . . . -8.7(3) ?
    C2 C1 C5 O1 . . . . 104.9(2) ?
loop_
    _geom_hbond_atom_site_label_D
    _geom_hbond_atom_site_label_H
    _geom_hbond_atom_site_label_A
    _geom_hbond_site_symmetry_A
    _geom_hbond_distance_DH
    _geom_hbond_distance_HA
    _geom_hbond_distance_DA
    _geom_hbond_angle_DHA
    N1 H1A O2 3_655 0.87(4) 2.01(4) 2.759(3) 144(3)
    N1 H1B O1 1_655 0.91(4) 1.82(4) 2.703(3) 165(3)
_shelx_hkl_file
;
  -1   0   0   -0.04    0.25
  -1   0   0    0.09    0.21
   3   0   0   -0.35    0.41
   3   0   0   -0.74    1.29
  -3   0   0   -0.53    0.69
  -3   0   0    0.03    0.56
  -3   0   0   -0.12    0.67
  -4   0   0   17.33    1.38
  -4   0   0   16.49    1.52
  -4   0   0   18.21    1.34
  -5   0   0    0.64    0.61
  -5   0   0    0.47    0.78
  -6   0   0    8.41    0.88
  -6   0   0    8.72    0.76
   0   1   0   -0.04    0.10
   0  -1   0    0.07    0.09
   0  -1   0    0.06    0.14
   0  -1   0   -0.15    0.24
   0   1   0    0.00    0.11
   0   1   0    0.02    0.34
   1  -1   0  175.42    8.46
   1   1   0  174.58    8.50
  -2   1   0  209.78   10.12
  -2   1   0  214.70   10.00
   2   1   0  190.63    9.92
   2  -1   0  189.81    9.75
  -3  -1   0    1.55    0.79
  -3   1   0    1.68    0.70
  -3  -1   0   -0.32    0.69
  -3   1   0    0.99    1.31
  -3   1   0   -0.87    0.73
  -3   1   0    1.43    0.90
  -3  -1   0    1.43    0.74
  -3  -1   0   -0.66    0.72
   3  -1   0    0.59    0.44
   3   1   0    0.17    0.44
   3   1   0    1.17    1.21
  -4  -1   0   78.86    4.11
  -4   1   0   80.40    4.12
  -4  -1   0   82.21    4.13
  -4  -1   0   73.43    4.18
  -4  -1   0   78.27    4.13
  -4   1   0   76.15    4.28
   4   1   0   85.66    9.34
  -5   1   0   28.01    2.01
  -5  -1   0   29.84    1.81
  -5   1   0   28.69    1.78
  -5  -1   0   27.65    1.90
  -6   1   0   28.38    1.53
  -6   1   0   25.40    1.61
  -6  -1   0   25.98    1.48
  -6  -1   0   26.22    1.55
   0  -2   0  994.91   47.88
   0  -2   0 1000.00   48.09
  -1   2   0  160.88    8.08
   1   2   0  170.29    7.98
  -1   2   0  155.38    8.60
   1   2   0  167.85    7.96
   1  -2   0  168.46    8.01
   2  -2   0   60.70    3.05
  -2   2   0   60.07    3.45
   2   2   0   58.82    3.14
   3  -2   0   91.44    4.29
  -3  -2   0   77.13    4.38
  -3   2   0   82.72    4.31
  -3  -2   0   86.30    4.40
  -3  -2   0   88.76    4.37
   3   2   0   89.96    4.70
  -3   2   0   78.89    4.52
  -3  -2   0   74.87    4.35
  -4   2   0   12.90    1.57
  -4   2   0   14.69    1.29
  -4  -2   0   14.11    1.32
  -4  -2   0   12.63    1.30
  -4  -2   0   16.10    1.39
  -4  -2   0   15.43    1.31
  -5  -2   0   18.08    1.43
  -5   2   0   18.33    1.63
  -5   2   0   18.79    1.33
  -5  -2   0   19.35    1.41
  -6   2   0    5.58    0.76
  -6   2   0    5.42    0.60
  -6  -2   0    4.70    0.65
   0  -3   0   -0.73    0.72
   0  -3   0   -0.10    0.24
   0  -3   0    0.06    0.25
   1  -3   0    5.44    0.57
  -1   3   0    5.14    0.68
   1   3   0    5.71    0.48
   2  -3   0  327.09   15.40
   2   3   0  318.95   15.34
  -2   3   0  312.10   15.86
   2   3   0  309.91   15.33
  -3  -3   0   23.12    1.75
  -3  -3   0   22.25    1.68
   3   3   0   24.70    2.93
   3   3   0   25.03    1.61
  -3  -3   0   22.79    1.74
  -3   3   0   18.78    2.06
   3  -3   0   23.23    1.95
   3  -3   0   24.51    1.63
  -3   3   0   28.14    2.88
  -3  -3   0   21.81    2.08
  -3   3   0   23.53    1.64
   4  -3   0  164.40    8.14
  -4  -3   0  163.81    8.08
  -4  -3   0  152.69    8.10
  -4   3   0  176.96    9.19
  -4   3   0  153.52    8.26
  -4  -3   0  172.95    8.13
  -4  -3   0  153.42    8.07
  -4   3   0  162.96    8.04
  -5  -3   0    4.66    0.96
   5  -3   0    1.38    1.16
  -5  -3   0    2.71    0.64
  -5   3   0    2.72    0.92
  -5  -3   0    1.49    0.68
  -5  -3   0    3.57    0.75
  -6  -3   0   37.04    1.82
  -6   3   0   31.40    1.91
   0   4   0  522.77   25.79
   0  -4   0  544.52   25.68
   1   4   0   98.33    5.10
  -1   4   0   97.47    5.25
   1  -4   0  112.23    5.19
   2  -4   0  455.17   21.30
   2  -4   0  407.47   21.20
  -2   4   0  455.71   21.99
   2   4   0  447.00   21.20
  -2  -4   0  428.89   21.28
  -3  -4   0   65.14    3.59
  -3  -4   0   61.79    3.47
  -3  -4   0   69.78    3.61
   3  -4   0   65.10    3.51
  -3   4   0   70.65    5.26
  -3   4   0   65.26    3.48
   3   4   0   66.24    3.96
   3  -4   0   69.74    3.69
  -3   4   0   57.76    3.82
  -4   4   0  131.68    7.14
  -4  -4   0  140.54    7.04
   4  -4   0  136.80    6.94
  -4  -4   0  142.44    6.90
  -4  -4   0  140.90    6.99
  -4   4   0  145.32    9.05
  -4   4   0  133.90    6.87
  -5  -4   0    4.50    0.90
  -5   4   0    4.47    0.95
  -5  -4   0    4.51    0.80
  -5  -4   0    3.01    0.71
  -5   4   0    5.36    0.70
  -6   4   0    4.08    0.66
   0   5   0   -0.77    0.56
   1  -5   0    2.35    0.61
  -1   5   0    7.66    2.59
   1  -5   0    2.16    0.70
   1   5   0    2.19    0.66
   2   5   0   11.37    1.41
  -2   5   0   10.70    1.05
   2  -5   0   12.38    1.27
  -2   5   0   17.94    3.47
   2  -5   0   10.92    1.30
  -2  -5   0   11.08    1.34
  -3   5   0   35.15    5.77
  -3   5   0   26.51    2.32
  -3  -5   0   27.15    1.97
   3  -5   0   27.25    1.81
   3  -5   0   29.00    2.37
  -3  -5   0   26.40    1.95
   4  -5   0    1.81    0.67
  -4  -5   0    2.28    0.81
  -4  -5   0    2.21    0.81
  -4   5   0    1.06    4.65
  -4   5   0    1.29    1.02
  -5   5   0    7.08    1.09
  -5  -5   0    6.93    0.92
   5  -5   0    8.22    1.07
   0   6   0   77.38    4.44
   0   6   0   88.69    4.19
   0  -6   0   79.04    4.39
  -1   6   0   28.71    1.66
  -1  -6   0   27.22    1.92
   1  -6   0   27.63    2.05
   1   6   0   25.98    2.22
   1  -6   0   27.56    1.77
   1   6   0   27.13    1.97
   2  -6   0   63.12    3.28
   2  -6   0   62.34    3.68
  -2  -6   0   58.43    3.54
  -2   6   0   57.74    3.18
  -2   6   0   60.94    8.83
  -2  -6   0   66.22    3.44
   3  -6   0   28.50    2.86
   3  -6   0   26.13    1.70
  -3  -6   0   24.23    1.91
  -3   6   0   22.16    5.46
  -3  -6   0   27.18    1.89
  -3   6   0   21.15    2.39
  -4  -6   0   29.02    1.90
   4  -6   0   30.66    1.82
  -4  -6   0   28.60    1.91
  -4   6   0   25.70    2.22
  -5  -6   0   -0.20    0.47
   5  -6   0   -0.55    0.46
  -5   6   0    0.56    0.96
   0   7   0    0.06    0.46
  -1   7   0   86.07    4.23
  -1  -7   0   74.85    4.48
   1  -7   0   81.03    4.30
  -1  -7   0   84.64    4.40
   1   7   0   87.47    4.27
  -2   7   0    1.14    0.51
  -2  -7   0    1.53    0.86
  -2  -7   0    2.01    1.19
   2   7   0    1.92    0.84
   2  -7   0    1.67    0.63
   3  -7   0    0.32    0.56
  -3  -7   0    0.79    1.00
  -3   7   0    4.26   12.20
  -3  -7   0    0.33    0.77
  -4  -7   0    2.18    0.60
   4  -7   0    2.61    0.55
  -4  -7   0    2.23    0.89
  -5  -7   0    1.89    0.45
   5  -7   0    3.27    0.61
   0  -8   0   14.73    1.47
   0   8   0   14.73    1.10
   1   8   0    6.71    0.89
  -1   8   0    6.20    0.74
   1  -8   0    9.04    1.17
  -1  -8   0    6.56    1.05
  -2  -8   0   11.96    1.28
   2   8   0   11.07    1.16
   2  -8   0   12.27    1.13
   3  -8   0   10.39    0.93
  -3  -8   0    8.08    1.06
   4  -8   0   11.67    0.89
  -4  -8   0   12.71    0.93
   0   9   0    0.26    0.34
   0  -9   0    0.26    0.84
   1   9   0   97.93    4.98
  -1   9   0  102.84    4.94
   1  -9   0   95.39    5.10
  -1  -9   0  101.07    5.10
  -2  -9   0    0.62    0.67
   2   9   0    0.95    0.43
   3   9   0    2.27    0.57
  -3  -9   0    1.72    0.54
   0 -10   0    7.12    1.04
   0  10   0    7.37    0.66
  -1 -10   0    0.50    0.58
  -1  10   0   -0.04    0.48
   1  10   0   -0.04    0.26
   2  10   0    9.53    0.70
  -2 -10   0    8.82    0.83
   0   0  -1    0.11    0.07
   0   0   1    0.10    0.15
   0   0  -1    0.10    0.16
   1   0  -1  175.41    8.35
   1   0   1  173.29    8.39
  -1   0   1  173.01    8.31
   1   0  -1  174.83    8.20
  -1   0  -1  156.97    8.29
  -2   0   1    8.99    0.83
   2   0  -1    8.45    1.09
   2   0   1    8.59    0.65
  -2   0   1    9.85    1.19
   2   0  -1    8.41    0.56
  -3   0  -1  128.57    6.31
  -3   0  -1  112.77    6.42
   3   0  -1  127.94    6.18
   3   0  -1  139.09    6.81
  -3   0   1  127.91    6.27
   3   0   1  131.86    6.26
  -3   0  -1  124.57    6.34
  -3   0   1  125.23    6.29
  -3   0  -1  127.83    6.45
  -3   0   1  114.66    6.36
  -4   0  -1    0.87    0.57
  -4   0  -1    0.64    0.85
  -4   0  -1    1.60    0.74
  -4   0   1    0.09    0.57
  -5   0   1    3.52    0.81
  -5   0  -1    4.61    0.99
  -5   0   1    4.08    1.00
  -5   0  -1    3.92    0.72
  -6   0  -1   18.61    1.26
  -6   0  -1   20.01    1.22
  -6   0   1   18.73    1.22
   0  -1   1    4.86    0.37
   0  -1   1    4.34    0.33
   0   1  -1    4.78    0.35
   0   1   1    3.62    0.62
   0   1  -1    4.90    0.39
   0  -1  -1    3.53    0.67
   0  -1   1    4.10    0.54
   0  -1  -1    3.75    0.34
   0  -1  -1    4.30    0.31
   1  -1   1   46.01    2.74
   1   1  -1   47.40    2.38
   1  -1   1   46.41    2.33
  -1   1   1   46.90    2.54
   1   1  -1   42.40    2.28
   1  -1  -1   46.98    2.31
  -1  -1   1   46.11    2.47
  -1   1  -1   49.20    2.41
  -1  -1   1   48.30    2.38
   2  -1   1   83.70    4.14
  -2   1   1   83.66    4.38
  -2   1   1   86.20    4.71
   2   1  -1   82.52    4.31
   2  -1  -1   82.60    4.43
  -2   1  -1   83.85    4.51
   2  -1  -1   81.32    4.10
  -3   1   1   36.21    2.21
  -3  -1  -1   33.09    2.00
   3  -1   1   33.71    1.87
  -3  -1  -1   31.33    2.09
  -3   1   1   39.64    3.37
   3   1  -1   34.63    2.53
  -3   1   1   30.03    1.90
  -3   1   1   28.19    2.07
  -3  -1  -1   29.51    1.95
  -3  -1  -1   29.09    2.15
   3   1   1   31.92    1.88
  -3  -1   1   29.77    1.93
  -3   1  -1   35.13    1.93
  -3   1  -1   33.48    2.71
  -3  -1   1   30.55    2.00
   3  -1  -1   32.95    1.77
  -3  -1   1   26.73    1.92
   3  -1  -1   36.45    2.89
   3   1   1   33.26    2.69
  -3   1  -1   31.97    2.27
  -3   1  -1   29.15    1.96
   4  -1   1   24.49    2.46
  -4  -1  -1   23.24    1.78
  -4   1   1   22.31    1.79
  -4  -1  -1   22.44    1.73
  -4  -1  -1   24.26    1.66
  -4   1   1   26.00    1.61
  -4  -1  -1   25.93    1.69
  -4   1  -1   22.65    1.87
  -4  -1   1   25.30    1.62
   4   1   1   35.22    8.83
  -4   1  -1   25.44    1.71
  -4  -1   1   25.43    1.60
  -4  -1   1   23.64    1.67
  -4  -1   1   20.88    1.73
  -5   1   1   14.13    1.41
  -5  -1  -1   14.28    1.42
  -5  -1  -1   15.34    1.31
  -5   1   1   15.94    1.18
  -5  -1   1   16.11    1.20
  -5   1  -1   15.07    1.32
  -5  -1   1   14.08    1.27
  -5   1  -1   11.60    1.51
  -6  -1  -1   10.21    0.82
  -6   1   1    9.22    0.87
  -6  -1  -1    9.97    0.89
  -6   1  -1    9.15    0.80
  -6  -1   1   10.61    0.86
   0  -2   1    0.41    0.48
   0   2   1    0.88    0.24
   0   2   1   -0.02    0.65
   0  -2  -1    0.80    0.22
   0  -2   1    0.54    0.21
   1   2  -1   69.32    3.32
  -1   2   1   66.66    3.67
   1  -2   1   64.75    3.86
   1   2  -1   70.04    3.33
   1  -2   1   68.69    3.35
   1   2   1   60.82    3.26
   1  -2  -1   67.51    3.33
   1   2   1   66.61    3.26
  -1  -2   1   66.52    3.48
  -1   2  -1   70.32    3.44
  -1  -2   1   65.26    3.44
   2   2  -1    0.37    0.41
   2  -2   1    0.17    0.29
  -2   2   1    0.36    0.74
  -2   2  -1    0.49    1.61
   2   2   1    0.10    0.55
   2  -2  -1    0.41    0.26
  -3  -2  -1   20.68    1.76
  -3   2   1   27.68    2.37
  -3  -2  -1   23.10    1.82
  -3   2   1   22.65    1.56
   3   2  -1   25.07    2.07
  -3   2   1   21.29    1.80
  -3  -2  -1   24.16    1.75
   3  -2   1   25.46    1.58
  -3  -2  -1   24.32    1.68
  -3   2  -1   26.78    2.47
   3  -2  -1   24.58    2.96
   3   2   1   28.60    2.45
  -3  -2   1   21.61    1.60
  -3  -2   1   21.73    1.83
  -3  -2   1   23.75    1.70
   3  -2  -1   25.43    1.52
  -3  -2   1   21.78    1.88
  -3   2  -1   21.78    1.66
  -4  -2  -1    1.34    0.73
  -4  -2  -1    0.97    0.62
  -4   2   1    1.21    0.60
  -4  -2  -1    0.83    0.73
  -4  -2  -1    1.17    0.69
  -4   2   1    1.31    0.87
   4  -2   1   -1.09    1.28
  -4  -2   1    0.50    0.80
  -4  -2   1    1.48    0.69
  -4   2  -1    0.07    0.80
  -4  -2   1    0.22    0.58
  -4  -2   1    1.05    0.71
  -4   2  -1    0.71    0.67
  -5  -2  -1   15.27    1.32
  -5   2   1   15.10    1.46
  -5  -2  -1   16.70    1.30
  -5  -2  -1   16.52    1.42
  -5   2   1   16.43    1.15
  -5   2  -1   13.75    1.56
  -5  -2   1   14.64    1.24
  -5   2  -1   15.73    1.29
  -5  -2   1   15.75    1.22
  -6  -2  -1    7.76    0.79
  -6   2   1    9.73    0.86
  -6   2  -1    7.84    0.88
  -6  -2   1   10.00    0.75
  -6   2  -1    8.89    0.74
   0  -3  -1   72.23    3.87
   0   3   1   75.96    4.59
   0  -3   1   79.55    4.37
   0  -3   1   86.98    3.94
   0   3   1   71.71    3.92
   0   3  -1   83.61    3.98
   0  -3   1   81.63    3.94
   1  -3   1   25.35    2.55
   1  -3   1   23.80    1.38
   1   3  -1   24.91    1.34
  -1   3   1   23.60    2.13
   1   3  -1   25.54    1.33
  -1  -3   1   24.84    1.82
   1   3   1   23.37    1.30
  -1  -3   1   22.84    1.56
  -1   3  -1   25.40    1.52
   1  -3  -1   24.95    1.40
   2   3  -1   48.53    2.41
   2  -3   1   46.22    2.46
   2   3  -1   46.99    2.42
  -2   3   1   49.60    3.26
   2   3   1   40.03    2.32
   2  -3  -1   46.35    2.45
   2   3   1   44.65    2.33
   3   3  -1   11.12    1.15
  -3   3   1   10.03    1.60
   3  -3   1    9.87    1.68
  -3  -3  -1    8.12    1.60
  -3  -3  -1   11.61    1.38
  -3   3   1   13.78    2.57
   3   3  -1   12.92    1.79
   3  -3   1   11.54    1.19
  -3   3   1   13.24    1.13
  -3  -3  -1   11.53    1.34
  -3  -3   1    8.71    1.42
  -3   3  -1   16.53    2.76
  -3  -3   1   11.99    1.47
   3   3   1   11.95    1.27
   3  -3  -1   12.24    1.26
   3  -3  -1   15.06    3.43
   3  -3  -1    9.09    1.51
  -3  -3   1   11.28    1.17
   4  -3   1   44.73    3.49
  -4   3   1   44.15    2.46
   4  -3   1   42.53    2.78
   4   3  -1   47.24    3.18
  -4  -3  -1   42.08    2.63
  -4   3   1   43.11    2.78
  -4  -3  -1   46.46    2.56
  -4  -3  -1   43.80    2.59
  -4  -3  -1   47.60    2.65
  -4   3   1   50.14    4.62
   4  -3  -1   46.13    2.76
  -4   3  -1   42.54    2.53
  -4  -3   1   38.62    2.54
  -4  -3   1   46.34    2.58
  -4   3  -1   40.41    4.69
  -4  -3   1   47.05    2.52
  -4  -3   1   46.70    2.68
  -4   3  -1   42.79    2.84
  -5  -3  -1   26.86    1.59
  -5   3   1   22.00    1.72
  -5  -3  -1   23.69    1.61
   5  -3   1   17.32    3.35
  -5  -3  -1   23.20    1.57
  -5   3   1   25.52    1.44
  -5  -3  -1   22.39    1.68
  -5  -3   1   22.27    1.62
  -5  -3   1   22.41    1.51
  -5  -3   1   22.92    1.47
   5  -3  -1   21.02    2.03
  -5   3  -1   24.67    1.51
  -5   3  -1   23.43    1.89
  -6   3   1   17.21    1.17
  -6  -3   1   19.25    1.07
  -6   3  -1   16.88    1.26
   0   4  -1    0.90    0.45
   0   4   1    0.43    2.25
   0   4   1    0.98    0.40
   0  -4   1    0.60    0.32
   0  -4  -1    0.52    0.29
   0  -4  -1    0.22    0.22
   0  -4   1    0.02    0.50
   0  -4   1   -0.32    1.11
  -1   4   1   14.90    2.87
   1   4  -1   17.71    1.10
   1  -4   1   14.43    2.23
   1  -4   1   18.05    1.20
  -1   4  -1   17.09    1.32
  -1  -4   1   19.88    2.02
   1   4   1   15.06    1.08
   1  -4  -1   18.53    1.21
   2  -4   1    9.24    1.30
  -2   4   1   11.34    1.97
  -2  -4  -1   10.63    1.55
  -2  -4  -1    9.50    1.27
   2   4  -1   10.34    0.89
   2  -4   1    9.94    1.03
   2  -4  -1    8.90    1.01
   2  -4  -1    8.17    1.22
   2   4   1    7.87    0.91
  -2  -4   1    9.16    1.36
  -3   4   1    9.34    1.68
  -3  -4  -1    7.03    1.28
   3  -4   1   10.46    1.50
   3   4  -1   11.67    1.30
  -3  -4  -1    9.47    1.40
   3  -4   1   11.05    1.36
  -3   4   1   10.13    1.09
  -3   4   1   10.09    2.65
   3  -4  -1   12.92    3.74
   3  -4  -1   10.86    1.49
   3  -4  -1   10.99    1.28
  -3   4  -1   10.70    1.47
  -3  -4   1    9.60    1.04
  -3  -4   1    8.15    1.43
  -3   4  -1   12.49    2.71
  -3  -4   1    9.83    1.36
  -4  -4  -1   12.60    1.42
  -4  -4  -1   11.27    1.73
  -4   4   1   14.64    3.76
   4  -4   1   13.57    2.26
  -4   4   1   13.95    1.04
   4  -4   1   11.02    1.48
  -4   4   1   12.00    1.56
  -4  -4  -1   11.80    1.35
  -4  -4  -1   13.25    1.29
  -4  -4   1   11.73    1.42
   4  -4  -1   14.95    1.44
  -4   4  -1   11.38    1.61
  -4  -4   1   14.11    1.36
  -4   4  -1   12.19    1.23
  -4   4  -1   21.37    3.78
  -4  -4   1   14.46    1.09
  -5  -4  -1   23.93    1.59
   5  -4   1   21.17    1.80
  -5   4   1   24.52    1.74
  -5  -4  -1   21.97    1.55
  -5  -4  -1   24.68    1.58
   5  -4  -1   23.21    1.75
  -5  -4   1   22.90    1.61
  -5   4  -1   25.11    1.45
  -5   4  -1   25.48    1.81
  -6   4   1    5.20    0.77
  -6   4  -1    5.35    0.73
   0  -5   1    7.28    0.94
   0   5  -1    6.28    1.01
   1   5  -1    7.69    1.00
   1  -5   1    5.41    1.01
  -1   5   1    8.39    3.00
   1  -5   1    9.07    1.22
  -1  -5  -1    7.43    1.37
  -1   5   1    8.15    0.93
  -1   5  -1    6.46    0.94
   1  -5  -1    6.88    1.92
   1  -5  -1    7.71    1.16
   1   5   1    6.48    1.10
  -1   5  -1    6.87    1.10
   1  -5  -1    8.12    1.06
  -2  -5  -1   12.01    1.53
  -2   5   1    7.43    1.01
   2  -5   1    8.74    1.28
   2   5  -1   11.30    1.22
   2  -5   1    9.75    1.18
  -2   5   1    9.48    2.86
  -2  -5  -1    8.69    1.34
  -2   5  -1    7.77    1.06
  -2   5  -1   11.95    3.12
   2  -5  -1   10.26    1.36
  -2  -5   1    9.37    1.93
   2  -5  -1    9.80    2.71
   2  -5  -1    7.71    1.18
  -2  -5   1    9.37    1.32
  -3   5   1    6.87    1.45
  -3  -5  -1    5.31    0.96
   3  -5   1    5.94    1.29
  -3  -5  -1    5.55    1.10
   3  -5   1    6.23    1.14
  -3   5   1    5.35    3.93
  -3  -5   1    7.66    1.46
  -3   5  -1    4.75    1.08
  -3   5  -1    7.34    3.68
   3  -5  -1    6.63    1.13
  -3  -5   1    6.29    1.23
  -4  -5  -1   53.37    2.89
   4  -5   1   52.24    2.82
   4  -5   1   56.48    5.35
  -4   5   1   52.81    8.36
  -4   5   1   46.58    3.05
  -4  -5  -1   50.42    2.86
  -4   5  -1   46.45    3.03
  -4   5  -1   54.41    8.26
  -4   5  -1   48.24    2.71
   4  -5  -1   52.35    2.78
  -4  -5   1   49.86    2.68
  -4  -5   1   51.74    2.85
  -4  -5   1   49.35    2.93
  -5  -5  -1    4.66    0.78
  -5  -5  -1    4.12    0.80
  -5   5   1    4.91    0.99
   5  -5   1    4.84    1.02
   5  -5  -1    6.88    1.01
  -5  -5   1    5.13    0.86
  -5   5  -1    5.73    1.11
   0   6  -1   41.16    2.15
   0  -6   1   34.35    2.45
   0   6   1   40.28    2.17
   0   6  -1   36.17    2.50
   0  -6  -1   35.80    2.52
   1  -6   1   11.70    1.28
  -1   6   1   13.07    1.02
   1   6  -1   12.04    1.37
   1  -6   1   13.00    1.48
  -1  -6  -1   11.62    1.46
   1   6  -1   10.23    1.54
  -1  -6  -1   14.27    1.46
  -1   6  -1   12.39    1.07
  -1   6  -1   11.28    1.65
   1  -6  -1   13.00    1.28
   1   6   1   15.73    1.48
  -2   6   1    5.83    0.90
   2  -6   1    6.13    1.12
  -2  -6  -1    8.59    1.44
   2  -6   1    8.67    1.73
  -2  -6  -1    7.62    1.29
  -2   6   1   15.00    5.57
   2  -6  -1    8.72    1.13
  -2  -6   1    8.54    1.32
  -2   6  -1   14.85    5.30
  -2   6  -1    7.41    0.90
  -2  -6   1    9.83    2.39
   2  -6  -1    8.79    1.75
  -3  -6  -1   11.44    1.46
   3  -6   1   14.64    2.55
  -3  -6  -1   14.67    1.47
   3  -6   1   13.39    1.27
  -3   6   1    9.73    5.61
  -3   6  -1   17.03    6.30
   3  -6  -1   13.12    1.27
  -3  -6   1   14.29    1.71
  -3   6  -1   12.97    1.95
  -3  -6   1   15.67    1.45
   4  -6   1   29.91    1.88
  -4  -6  -1   34.25    1.96
  -4  -6  -1   33.57    1.97
  -4   6   1   29.04    2.36
   4  -6  -1   27.69    1.85
  -4  -6   1   29.60    1.98
  -4   6  -1   29.85    2.25
  -4  -6   1   32.22    2.02
  -5  -6  -1    3.85    0.65
   5  -6   1    4.88    0.81
  -5  -6   1    3.56    0.68
   5  -6  -1    4.17    0.79
  -5   6  -1    3.79    0.88
   0   7  -1  114.73    5.68
   0   7   1  120.02    5.68
   0  -7  -1  114.86    5.83
   0   7  -1  102.23    6.21
   1  -7   1   23.41    1.69
   1  -7   1   21.78    2.32
  -1  -7  -1   22.68    1.87
   1   7  -1   22.84    1.56
   1   7  -1   26.77    3.79
  -1   7   1   22.97    1.46
  -1  -7  -1   22.81    1.81
   1   7   1   25.01    1.62
  -1   7  -1   22.04    1.46
  -1  -7   1   23.86    1.77
   1  -7  -1   23.59    1.65
   2  -7   1   32.64    2.98
   2  -7   1   34.10    2.07
  -2   7   1   30.26    1.91
   2   7  -1   38.41    2.20
  -2  -7  -1   32.49    2.32
  -2  -7  -1   37.40    2.24
  -2   7  -1   33.72    1.95
   2  -7  -1   36.69    2.06
  -2  -7   1   35.31    2.25
   2   7   1   35.24    2.53
  -3  -7  -1   16.39    1.41
  -3  -7  -1   13.12    1.48
   3  -7   1   14.25    3.25
   3  -7   1   14.73    1.27
  -3  -7   1   15.50    1.48
   3  -7  -1   16.97    1.22
  -3   7  -1   13.52    2.56
   4  -7   1    1.11    0.50
  -4  -7  -1    1.10    0.74
  -4  -7  -1    0.86    0.55
  -4  -7   1    1.41    0.65
   4  -7  -1    0.57    0.47
  -4   7  -1    1.30    1.86
   0   8   1   65.53    3.18
   0   8  -1   59.30    3.17
   0  -8  -1   62.63    3.38
   0  -8  -1   54.57    3.33
  -1  -8  -1   39.91    2.36
  -1   8   1   37.33    2.06
  -1  -8  -1   33.32    2.34
   1  -8   1   36.89    2.21
   1   8  -1   39.85    2.12
  -1   8  -1   35.85    2.05
   1  -8  -1   35.49    2.53
   1  -8  -1   39.14    2.23
   1   8   1   37.96    2.11
  -1  -8   1   38.36    2.32
   2   8  -1   21.79    1.45
  -2  -8  -1   19.58    1.77
  -2  -8  -1   20.80    1.62
   2  -8   1   21.06    1.46
   2  -8  -1   22.19    1.47
   2   8   1   21.46    1.48
  -2  -8   1   21.58    1.66
  -3  -8  -1    7.35    1.03
  -3  -8  -1    8.90    1.19
   3  -8   1    9.24    0.91
   3   8  -1    9.65    1.19
  -3  -8   1    6.57    0.96
   3  -8  -1    8.83    0.87
   4  -8   1    5.27    0.65
  -4  -8  -1    2.82    0.63
   4  -8  -1    4.32    0.65
  -4  -8   1    3.99    0.63
   0   9   1   32.57    1.76
   0  -9  -1   27.83    2.10
   0  -9   1   30.83    1.98
   0   9  -1   33.16    1.77
  -1  -9  -1   12.21    1.24
   1   9  -1   13.55    0.93
  -1   9   1   11.64    0.86
   1  -9   1   14.22    1.30
   1  -9  -1    7.58    1.93
  -1  -9   1   10.60    1.19
  -1   9  -1   10.76    0.87
   1   9   1   11.44    0.91
   2  -9   1   45.99    2.59
  -2  -9  -1   48.03    2.69
   2   9  -1   50.75    2.57
  -2  -9   1   48.35    2.67
   2   9   1   49.35    2.56
   2  -9  -1   49.40    2.59
  -3  -9  -1   15.85    1.15
   3  -9   1   18.96    1.11
   3   9  -1   16.22    1.15
   3   9   1   16.66    1.20
  -3  -9   1   15.56    1.13
   3  -9  -1   16.47    1.10
   0  10  -1    6.08    0.56
   0 -10  -1    8.77    1.69
   0  10   1    5.73    0.57
   0 -10   1    6.28    0.89
  -1 -10  -1    3.59    0.79
   1  10  -1    3.35    0.47
   1 -10   1    1.74    0.81
  -1  10   1    2.83    0.43
   1  10   1    3.51    0.49
  -1 -10   1    3.08    0.60
  -2 -10  -1   24.91    1.55
   2  10  -1   29.79    1.49
   2  10   1   26.61    1.49
  -2 -10   1   28.39    1.58
   0   0  -2  324.53   15.40
   0   0   2  327.16   15.42
   0   0  -2  328.22   15.37
   0   0   2  298.54   15.49
   1   0   2  227.65   11.88
  -1   0   2  245.14   11.83
  -1   0  -2  242.15   11.83
  -1   0   2  246.28   11.87
  -1   0  -2  247.11   11.72
   1   0  -2  245.24   11.79
  -2   0  -2  157.53    7.83
  -2   0   2  159.02    7.86
   2   0  -2  157.46    7.92
  -3   0  -2   15.38    1.53
  -3   0   2   15.07    1.36
   3   0  -2   18.42    2.01
  -3   0  -2   18.19    1.83
  -3   0  -2   17.70    1.30
  -3   0   2   17.29    1.30
  -3   0  -2   16.34    1.44
   3   0   2   17.63    1.26
  -4   0  -2   10.69    1.42
  -4   0   2   11.11    1.19
   4   0   2   15.11    2.24
  -4   0  -2   12.22    1.20
  -4   0  -2   10.22    1.32
  -4   0   2   11.89    1.04
  -5   0   2   -0.02    0.56
  -5   0   2    0.67    0.48
  -5   0  -2    0.91    0.67
  -6   0  -2   12.96    1.04
  -6   0  -2   13.19    0.95
  -6   0   2   11.32    0.87
   0  -1  -2  719.13   35.60
   0  -1   2  713.82   35.54
   0  -1   2  793.53   35.45
   0  -1   2  716.37   35.39
   0   1   2  731.39   35.43
   0   1  -2  752.57   35.41
   0   1   2  734.05   35.55
   1  -1   2  730.23   34.32
   1  -1   2  685.82   34.02
   1   1  -2  703.55   34.08
  -1  -1  -2  696.96   34.10
  -1   1   2  702.39   34.20
  -1  -1   2  712.68   34.17
  -1   1  -2  756.92   34.09
  -1  -1   2  714.78   34.12
   1  -1  -2  694.93   34.13
  -1   1  -2  681.31   34.25
   2  -1   2  143.24    7.04
   2   1  -2  145.68    7.19
  -2   1   2  140.50    7.72
  -2   1   2  135.90    7.24
   2  -1  -2  147.96    7.30
   2  -1  -2  141.85    6.96
  -2   1  -2  141.87    7.38
  -2  -1   2  150.14    7.10
  -3   1   2   28.81    1.74
  -3  -1  -2   27.03    1.80
  -3   1   2   40.15    4.53
   3   1  -2   28.16    2.27
   3  -1   2   29.81    1.80
  -3   1   2   26.92    1.93
  -3  -1  -2   31.34    2.02
  -3  -1  -2   28.77    1.98
  -3   1   2   32.25    2.22
  -3   1  -2   32.36    2.17
  -3   1  -2   29.36    1.84
  -3   1  -2   26.34    1.95
   3  -1  -2   31.09    2.61
  -3  -1   2   28.53    1.82
  -3   1  -2   31.80    2.77
  -3  -1   2   26.59    1.82
  -3  -1   2   26.42    1.80
  -4   1   2    0.22    0.72
  -4  -1  -2   -0.58    0.64
  -4  -1  -2    0.89    0.56
  -4  -1  -2    0.04    0.79
  -4   1   2    0.45    0.47
  -4  -1  -2   -0.11    0.66
   4  -1   2   -0.28    1.32
  -4   1  -2    0.66    0.74
  -4   1  -2   -0.10    0.82
  -4  -1   2    0.07    0.55
  -4  -1   2    0.79    0.84
  -4  -1   2    0.09    0.51
   4   1   2   -1.58    1.43
  -5  -1  -2    3.76    1.04
  -5   1   2    4.93    0.74
  -5  -1  -2    2.70    0.81
  -5   1   2    3.37    0.95
  -5   1  -2    4.46    1.25
  -5   1  -2    2.78    0.78
  -5  -1   2    3.40    0.75
  -5  -1   2    3.55    0.82
  -6  -1  -2    6.23    0.86
  -6   1   2    7.13    0.73
  -6  -1  -2    6.14    0.73
  -6   1  -2    5.67    0.83
  -6   1  -2    6.67    0.71
  -6  -1   2    7.38    0.76
   0   2   2   65.93    3.72
   0  -2   2   65.21    3.31
   0   2  -2   67.87    3.35
   0  -2  -2   68.49    3.29
   0  -2   2   68.57    3.37
   0  -2   2   64.49    3.62
   1   2  -2   27.15    1.44
   1  -2   2   25.21    2.30
  -1   2   2   25.75    1.91
   1   2  -2   28.49    1.44
   1  -2   2   26.27    1.44
  -1   2  -2   28.26    1.59
  -1  -2   2   27.56    1.71
   1   2   2   26.11    1.33
  -1  -2   2   25.10    1.68
   1  -2  -2   24.66    1.62
   1  -2  -2   26.41    1.42
   2  -2   2  131.68    9.05
  -2   2   2  129.22    8.29
  -2   2   2  142.02    7.04
   2  -2   2  128.44    6.62
   2   2  -2  135.99    6.71
   2  -2  -2  135.67    6.57
   2  -2  -2  134.38    6.93
  -3   2   2   27.60    2.14
  -3  -2  -2   33.88    2.18
  -3   2   2   34.65    2.61
  -3   2   2   30.51    1.83
   3  -2   2   33.37    1.96
  -3  -2  -2   35.23    2.06
   3   2  -2   33.12    2.41
  -3  -2  -2   32.27    1.95
  -3   2  -2   29.90    2.00
   3  -2  -2   28.27    2.82
   3  -2  -2   32.07    1.91
  -3   2  -2   36.06    2.71
   3  -2  -2   30.55    3.12
  -3  -2   2   31.20    1.89
  -3  -2   2   29.09    1.99
   3   2   2   28.57    2.96
  -3  -2   2   28.51    2.30
  -3  -2   2   33.14    2.01
  -4  -2  -2   95.76    4.94
  -4  -2  -2   88.61    4.93
   4  -2   2   97.44    5.35
  -4  -2  -2   95.06    4.87
  -4  -2  -2   97.37    4.93
  -4   2   2   93.77    5.00
  -4   2   2   95.89    4.78
  -4  -2   2   94.56    4.92
  -4  -2   2  100.50    4.85
  -4   2  -2   96.60    4.92
  -4  -2   2   97.55    4.87
   4  -2  -2   88.24    5.01
  -4   2  -2   90.52    5.14
  -4  -2   2   91.54    4.77
  -5  -2  -2   13.96    1.27
  -5   2   2   13.60    1.29
  -5  -2  -2   11.54    1.22
  -5   2   2   16.19    1.07
  -5  -2  -2   16.27    1.39
  -5   2  -2   14.03    1.23
  -5  -2   2   15.56    1.14
  -5   2  -2   14.31    1.58
  -5  -2   2   12.71    1.08
  -6  -2  -2   38.57    2.15
  -6  -2  -2   43.38    2.19
  -6   2   2   42.39    2.20
  -6   2  -2   43.35    2.15
  -6   2  -2   35.97    2.24
   0  -3  -2   70.70    3.47
   0  -3   2   75.94    3.63
   0  -3   2   67.48    3.55
   0   3  -2   73.35    3.62
   0  -3   2   70.40    4.11
   0   3   2   65.75    4.41
   1  -3   2   79.53    5.00
   1  -3   2   79.37    4.09
  -1   3   2   80.32    4.73
   1   3  -2   81.36    4.08
   1   3  -2   85.08    4.10
   1  -3  -2   83.73    4.10
   1  -3  -2   77.19    4.25
  -1  -3   2   86.09    4.49
  -1  -3   2   77.47    4.30
  -1   3  -2   85.01    4.25
   2  -3   2   31.50    5.52
   2   3  -2   35.55    1.90
  -2   3   2   28.70    2.77
   2   3  -2   34.56    1.94
   2  -3   2   33.20    1.93
   2  -3  -2   35.08    1.93
   2  -3  -2   35.60    2.56
  -3  -3  -2   61.33    3.85
  -3   3   2   77.08    4.72
  -3  -3  -2   72.51    3.74
  -3   3   2   64.11    3.94
   3  -3   2   72.07    3.77
   3  -3   2   68.75    3.84
  -3   3   2   69.43    3.58
   3   3  -2   76.16    3.75
   3   3  -2   69.51    4.03
  -3  -3  -2   72.53    3.77
  -3  -3   2   69.01    3.86
   3  -3  -2   72.94    3.76
   3  -3  -2   69.57    3.72
  -3  -3   2   70.95    3.65
   3  -3  -2   64.71    5.04
  -3  -3   2   67.65    3.78
  -3   3  -2   77.99    4.85
  -3   3  -2   65.89    3.79
  -4   3   2   11.39    2.90
   4   3  -2    8.28    1.97
  -4   3   2    5.85    1.28
  -4   3   2    4.36    0.80
  -4  -3  -2    5.36    1.08
  -4  -3  -2    5.59    1.29
   4  -3   2    6.37    1.61
   4  -3   2    6.50    1.11
  -4  -3  -2    6.95    1.04
  -4  -3  -2    4.98    0.94
  -4  -3   2    5.95    0.85
  -4   3  -2    6.17    2.55
   4  -3  -2    4.81    0.91
  -4  -3   2    4.11    0.79
  -4  -3   2    5.99    0.90
  -4  -3   2    5.94    1.00
  -4   3  -2    5.48    1.17
  -4   3  -2    5.52    1.51
  -5  -3  -2   11.26    1.23
  -5  -3  -2    9.58    1.11
  -5  -3  -2   10.77    1.12
  -5  -3  -2   11.44    1.20
  -5   3   2   12.52    1.25
  -5  -3   2   13.23    1.00
   5  -3  -2   11.03    1.56
  -5  -3   2    9.12    1.27
  -5   3  -2   12.20    1.08
  -5   3  -2    9.83    1.43
  -6   3   2    2.45    0.63
  -6  -3   2    3.46    0.49
  -6   3  -2    3.06    0.68
   0  -4   2   42.86    2.27
   0   4  -2   42.24    2.34
   0  -4   2   43.08    3.18
   0   4   2   37.46    4.84
   0  -4   2   40.27    2.44
   1  -4   2   19.67    1.29
  -1   4   2   14.52    2.98
   1   4  -2   18.48    1.24
   1  -4   2   23.09    3.40
   1  -4  -2   18.68    1.65
  -1  -4   2   22.37    2.19
  -1   4  -2   18.23    1.43
  -1  -4   2   18.35    2.26
   2   4  -2   74.36    3.82
   2  -4   2   73.39    3.80
   2  -4   2   69.53    3.80
  -2   4   2   76.08    5.03
   2   4  -2   76.38    3.74
  -2  -4  -2   68.06    3.81
  -2  -4  -2   71.40    3.87
   2  -4  -2   68.41    3.73
   2  -4  -2   73.94    3.79
  -2  -4   2   71.41    3.71
   2  -4  -2   70.17    4.44
  -2  -4   2   71.59    3.88
   3  -4   2    3.22    0.90
  -3  -4  -2    2.04    0.78
  -3   4   2    1.50    1.28
  -3   4   2    2.40    0.60
   3   4  -2    2.78    0.88
   3  -4   2    1.63    0.73
  -3  -4  -2    3.55    1.15
  -3  -4  -2    2.97    0.87
  -3   4   2    5.34    2.68
  -3   4  -2    4.41    1.02
   3  -4  -2    2.37    0.70
   3  -4  -2    0.42    0.96
  -3   4  -2    0.80    2.30
  -3  -4   2    3.01    0.80
  -3  -4   2    4.05    1.03
  -4  -4  -2   62.27    3.49
  -4   4   2   59.09    7.16
   4  -4   2   61.82    4.63
  -4   4   2   61.74    3.60
  -4  -4  -2   61.28    3.58
   4  -4   2   62.93    3.46
  -4  -4  -2   61.71    3.45
  -4  -4   2   72.20    3.35
  -4   4  -2   58.70    3.70
  -4  -4   2   64.38    3.44
  -4   4  -2   72.06    6.73
   4  -4  -2   62.34    3.38
  -4   4  -2   61.72    3.40
  -4  -4   2   66.21    3.55
  -5   4   2    1.38    0.75
  -5  -4  -2    1.47    0.87
  -5  -4  -2    1.54    0.59
   5  -4   2    2.63    0.86
  -5  -4  -2    0.62    0.61
   5  -4  -2    0.85    0.73
  -5  -4   2    1.19    0.71
  -5   4  -2    1.87    0.54
  -5  -4   2    1.72    0.48
  -5   4  -2    1.36    0.85
   0  -5   2   32.18    2.05
   0  -5   2   38.07    3.73
   0   5   2   33.94    2.14
   0   5  -2   34.10    2.15
   0   5  -2   36.34    2.01
   1  -5   2   89.77    4.82
   1   5  -2   97.39    4.91
  -1  -5  -2   90.68    4.97
   1  -5   2  100.97    4.92
   1  -5   2   97.59    6.94
  -1   5   2   90.22    7.52
  -1   5   2  101.11    4.76
  -1   5  -2   96.84    5.11
  -1  -5   2   99.43    5.80
  -1   5  -2   96.32    4.76
   1  -5  -2   92.71    4.80
   1  -5  -2   83.39    5.09
  -2  -5  -2   35.17    2.20
  -2   5   2   34.40    1.95
  -2  -5  -2   33.33    2.20
   2  -5   2   34.11    2.13
  -2   5   2   40.84    5.37
   2  -5   2   37.04    2.28
   2   5  -2   35.53    2.16
  -2   5  -2   32.36    1.99
   2  -5  -2   31.07    4.07
   2  -5  -2   33.61    2.07
  -2  -5   2   34.72    2.20
  -3  -5  -2   68.51    3.77
   3  -5   2   67.26    3.64
  -3   5   2   77.38    7.36
  -3  -5  -2   72.24    3.76
   3   5  -2   65.24    4.07
   3  -5   2   69.61    4.06
  -3  -5   2   63.96    3.74
  -3   5  -2   72.88    7.39
  -3  -5   2   71.49    3.81
   3  -5  -2   68.27    3.62
  -3  -5   2   65.21    3.52
  -4  -5  -2    9.75    1.28
   4  -5   2    7.10    3.07
  -4  -5  -2    9.99    1.15
  -4   5   2    8.73    1.54
   4  -5   2    9.28    1.23
  -4   5   2   10.14    5.68
  -4  -5   2   11.09    0.94
  -4  -5   2   10.74    1.37
  -4   5  -2    9.84    5.19
  -4  -5   2   10.75    1.39
   4  -5  -2    9.74    1.14
  -4   5  -2   11.36    1.54
  -5  -5  -2   10.36    0.95
   5  -5   2   11.75    1.13
  -5   5   2   11.88    1.27
  -5  -5  -2    9.72    0.92
  -5  -5   2   10.37    1.04
  -5   5  -2   11.35    1.23
   5  -5  -2    9.87    1.09
   0   6   2    1.33    0.52
   0  -6   2   -0.14    0.92
   0  -6  -2    1.69    1.28
   0  -6  -2   -1.04    1.00
   0  -6   2    1.06    0.77
   0   6  -2    1.19    0.50
   0   6  -2    0.36    0.97
  -1  -6  -2    4.94    1.11
  -1   6   2    4.65    0.78
   1  -6   2    4.43    0.80
   1   6  -2    6.09    1.08
   1  -6   2    5.14    0.90
   1   6  -2    4.07    1.08
  -1   6  -2    4.86    1.30
   1  -6  -2    5.15    0.76
   1   6   2    3.60    0.86
   2   6  -2   11.41    2.14
   2  -6   2   12.57    1.29
   2  -6   2   13.38    1.80
  -2  -6  -2   14.81    1.52
  -2   6   2   12.30    1.04
  -2   6   2   13.43    5.78
   2  -6  -2   14.43    1.27
  -2   6  -2   17.90    5.38
  -2   6  -2   12.78    1.13
  -2  -6   2   12.99    1.44
  -3   6   2   10.01    5.94
   3  -6   2    5.43    1.73
   3  -6   2    7.73    1.11
  -3  -6  -2   10.56    1.29
  -3  -6  -2    9.24    1.33
  -3   6  -2    2.35    5.85
   3  -6  -2    8.59    1.06
  -3  -6   2    8.02    1.29
   4  -6   2   25.65    1.66
  -4  -6  -2   27.03    1.71
  -4  -6  -2   25.01    1.78
  -4   6  -2   22.49    1.92
  -4  -6   2   26.81    1.79
   4  -6  -2   24.76    1.60
   5  -6   2    4.62    0.81
  -5  -6  -2    3.81    0.63
  -5  -6  -2    3.39    0.68
  -5  -6   2    2.96    0.65
   5  -6  -2    4.24    0.73
  -5   6  -2    2.47    0.79
   0  -7   2    0.66    1.56
   0  -7  -2    3.16    1.15
   0   7   2    1.51    0.49
   0   7  -2    2.39    1.73
   1   7  -2    6.90    0.99
  -1   7   2    6.76    0.82
  -1  -7  -2    6.02    1.02
   1  -7   2    7.71    1.38
  -1  -7  -2    8.65    1.40
   1  -7   2    7.60    1.19
  -1   7  -2    7.00    0.83
   1   7   2    8.74    1.09
  -1  -7   2    9.56    1.30
   1  -7  -2    7.02    1.15
   2  -7   2    5.10    0.98
  -2  -7  -2    4.74    0.97
   2   7  -2    5.46    1.07
  -2  -7  -2    3.26    0.87
   2  -7   2    2.68    1.47
  -2   7   2    3.12    0.51
   2   7   2    3.70    0.87
   2  -7  -2    3.82    0.68
  -2   7  -2    1.79    0.78
  -2  -7   2    4.03    0.96
  -3  -7  -2    5.95    1.13
   3  -7   2    5.98    0.96
  -3  -7  -2    4.99    0.94
  -3   7  -2    6.67    1.79
  -3  -7   2    7.36    1.16
   3  -7  -2    6.14    0.91
  -4  -7  -2    1.67    0.63
   4  -7   2    1.26    0.48
  -4  -7  -2    2.37    0.61
  -4  -7   2    1.83    0.68
  -4   7  -2    3.11    1.05
   4  -7  -2    1.04    0.45
   0   8   2   76.72    3.97
   0   8  -2   77.31    3.99
   0  -8  -2   79.50    4.24
   1   8  -2   10.29    0.92
  -1  -8  -2   10.91    1.46
  -1   8   2    9.31    0.84
  -1  -8  -2    8.51    1.25
   1  -8   2   10.59    1.24
   1   8   2    8.58    0.93
  -1  -8   2    9.06    1.26
  -1   8  -2    8.76    0.84
   1  -8  -2   11.92    1.25
   2   8  -2   20.65    1.41
  -2  -8  -2   20.04    1.66
   2  -8   2   21.83    1.45
  -2  -8  -2   20.85    1.62
  -2  -8   2   20.72    1.57
   2  -8  -2   22.38    1.46
   2   8   2   18.00    1.45
   3  -8   2    4.57    0.82
  -3  -8  -2    6.16    0.95
  -3  -8  -2    4.98    0.94
   3   8  -2    4.45    0.71
   3  -8  -2    4.31    0.79
  -3  -8   2    4.34    0.94
  -4  -8  -2    0.37    0.45
  -4  -8  -2    0.04    0.75
   4  -8   2    0.48    0.37
  -4  -8   2    0.55    0.48
   4  -8  -2    0.66    0.37
   0  -9   2    3.64    0.79
   0  -9  -2    0.90    0.84
   0  -9  -2    4.40    1.17
   0   9  -2    2.11    0.42
   1   9  -2   24.85    1.42
  -1   9   2   21.42    1.33
  -1  -9  -2   26.08    1.78
  -1  -9  -2   21.89    1.69
  -1  -9   2   22.97    1.60
   1   9   2   23.79    1.41
  -1   9  -2   24.04    1.36
  -2  -9  -2    0.22    0.67
   2  -9   2    0.87    0.54
  -2  -9  -2    0.03    0.86
   2   9  -2    0.29    0.39
   2  -9  -2    2.14    0.59
   2   9   2    0.85    0.41
  -2  -9   2    1.15    0.54
   3   9  -2    6.92    0.75
  -3  -9  -2    6.19    0.72
   3  -9   2    7.99    0.76
   3  -9  -2    6.57    0.75
   3   9   2    6.78    0.93
  -3  -9   2    7.20    0.77
   0  10  -2   18.95    1.06
   0  10   2   17.65    1.05
   0 -10   2   18.15    1.25
   1 -10   2    3.54    0.68
   1  10  -2    3.27    0.43
   1  10   2    3.65    0.49
  -1 -10   2    3.65    0.62
   2  10  -2    3.26    0.46
  -2 -10  -2    4.31    0.86
   2  10   2    3.34    0.50
  -2 -10   2    3.11    0.54
   0   0   3    0.00    0.29
   0   0  -3    0.18    0.19
   0   0  -3    0.21    0.27
   0   0   3   -0.06    0.45
   1   0   3   65.01    3.90
   1   0  -3   69.30    3.45
   1   0   3   69.59    3.43
  -1   0   3   65.60    3.67
  -1   0  -3   74.70    3.39
  -1   0   3   59.67    3.28
  -1   0   3   67.04    3.58
  -2   0   3   48.84    2.80
   2   0  -3   49.08    2.77
  -2   0  -3   48.85    2.93
  -3   0   3   51.01    4.48
   3   0  -3   51.22    3.29
  -3   0  -3   50.24    2.67
   3   0   3   52.02    2.77
  -3   0  -3   48.56    2.90
  -3   0   3   48.57    2.63
  -3   0   3   45.05    2.72
  -3   0  -3   45.92    2.80
  -3   0   3   52.71    2.93
  -4   0  -3    8.31    1.36
   4   0   3    9.13    1.57
  -4   0   3   10.25    0.89
  -4   0  -3    8.01    1.48
  -4   0  -3   10.35    1.15
  -4   0   3    9.10    1.11
  -5   0  -3    0.80    0.86
  -5   0  -3    0.15    0.70
  -5   0   3    1.04    0.59
  -5   0   3    0.91    0.45
  -6   0  -3    0.89    0.63
  -6   0  -3    0.63    0.48
  -6   0   3    0.73    0.37
   0  -1   3  103.37    5.22
   0   1  -3  111.78    5.25
   0   1  -3  114.44    5.33
   0  -1   3  112.93    5.33
   0  -1  -3  112.40    5.26
   0   1   3  102.20    5.54
   0   1   3  107.48    5.31
   0  -1   3  104.15    5.49
   0  -1  -3   93.19    5.80
   1   1  -3   56.75    2.67
   1  -1   3   51.30    2.59
  -1  -1  -3   47.15    2.90
  -1   1   3   44.93    2.91
  -1   1   3   48.14    2.89
   1  -1   3   51.69    3.23
   1  -1   3   49.99    2.72
  -1  -1   3   50.89    2.90
  -1   1  -3   48.22    3.33
   1   1   3   52.03    2.60
  -1   1  -3   55.63    2.68
  -1  -1   3   50.67    2.79
   1  -1  -3   53.03    2.70
   1   1   3   52.57    3.46
   2   1  -3   58.22    3.11
   2  -1   3   55.59    2.95
  -2   1   3   53.88    3.30
   2  -1  -3   57.44    3.22
  -2   1  -3   57.02    3.79
  -2  -1   3   60.51    3.15
  -3  -1  -3   21.81    1.44
  -3  -1  -3   20.53    1.77
   3  -1   3   20.73    1.50
   3   1  -3   22.80    2.05
  -3  -1  -3   22.55    1.68
  -3   1   3   21.65    1.35
  -3   1   3   18.54    1.59
  -3   1   3   24.33    2.16
  -3   1  -3   21.89    1.71
  -3  -1   3   20.67    1.45
  -3  -1   3   20.70    1.41
  -3   1  -3   20.70    1.64
   3  -1  -3   21.61    2.32
  -3   1  -3   17.93    2.96
  -4  -1  -3    5.15    1.01
  -4   1   3    8.08    0.83
  -4  -1  -3    8.03    1.34
   4  -1   3    9.07    1.49
  -4  -1  -3    6.91    1.17
  -4   1   3    6.64    1.08
  -4  -1  -3    6.12    1.39
  -4   1  -3    8.46    1.13
  -4  -1   3    5.53    0.94
  -4  -1   3    6.91    0.84
  -4   1  -3    6.11    1.45
   4   1   3    8.34    1.60
  -5  -1  -3    5.78    1.16
  -5   1   3    4.72    0.94
  -5  -1  -3    5.82    1.04
  -5  -1  -3    4.89    1.00
  -5   1  -3    5.42    1.24
  -5   1  -3    4.96    0.90
  -5  -1   3    4.61    0.80
  -6  -1  -3    1.45    0.66
  -6   1   3    1.58    0.42
  -6  -1  -3    1.43    0.51
  -6   1  -3    0.74    0.55
   6  -1  -3    0.97    0.53
  -6   1  -3    1.14    0.47
   0  -2   3   83.64    3.93
   0  -2  -3   67.71    4.90
   0   2  -3   84.30    3.86
   0   2   3   70.74    3.89
   0  -2   3   78.93    3.80
   0  -2   3   73.44    4.16
   0   2   3   66.53    4.31
   0  -2  -3   84.03    3.80
   1  -2   3  182.88    9.21
  -1  -2  -3  180.25    9.48
   1   2  -3  203.87    9.25
   1  -2   3  181.21    9.77
   1   2  -3  190.65    9.22
   1  -2   3  181.64    9.34
  -1   2   3  186.87    9.57
  -1  -2   3  188.22    9.13
  -1  -2   3  185.96    9.45
   1   2   3  189.65    9.16
   1  -2  -3  194.18    9.32
  -1  -2   3  190.60    9.45
  -1   2  -3  199.57    9.32
   2  -2   3   49.87    2.76
  -2   2   3   53.85    3.29
   2   2  -3   54.67    2.86
  -2  -2   3   55.38    3.03
   2  -2  -3   54.22    3.13
   2   2   3   46.78    2.80
  -3   2   3   64.54    4.10
   3  -2   3   64.01    3.35
  -3   2   3   56.38    3.43
  -3  -2  -3   61.24    3.46
   3   2  -3   62.76    3.68
  -3  -2  -3   64.37    3.39
   3  -2   3   60.78    3.73
  -3  -2  -3   60.51    3.27
  -3   2   3   64.52    3.17
  -3  -2   3   68.46    3.71
  -3  -2   3   60.32    3.23
  -3  -2   3   55.90    3.32
   3  -2  -3   54.69    3.41
  -3   2  -3   59.76    3.39
   3  -2  -3   64.59    4.21
  -4   2   3   13.75    2.38
  -4  -2  -3   11.63    1.21
  -4  -2  -3   11.98    1.47
  -4   2   3   13.62    1.00
  -4  -2  -3   13.38    1.41
  -4   2   3   13.00    1.30
  -4  -2  -3   11.54    1.47
   4  -2   3   11.42    2.27
  -4  -2   3   12.75    1.09
  -4  -2   3   10.72    1.67
   4   2   3   12.40    1.97
  -4   2  -3   14.68    1.77
   4  -2  -3   11.75    1.57
  -4   2  -3   11.10    1.44
  -4  -2   3   10.40    1.05
  -5  -2  -3    2.29    0.78
  -5  -2  -3    0.99    0.72
  -5  -2  -3    1.20    0.86
  -5   2   3    1.72    0.70
  -5  -2   3    2.03    0.58
  -5   2  -3    0.80    0.88
  -5   2  -3    1.61    0.71
  -6  -2  -3   10.62    0.91
  -6   2   3   10.23    0.82
  -6   2  -3   11.32    0.86
  -6  -2   3   13.23    0.80
  -6   2  -3   11.65    1.03
   0   3   3  169.88    9.34
   0  -3   3  178.88    8.59
   0  -3   3  176.02    8.72
   0  -3   3  177.67    9.11
   0  -3  -3  176.58    8.53
   1  -3   3    9.31    1.86
   1   3  -3   10.40    0.94
   1  -3   3    9.99    0.82
  -1   3   3    9.24    1.63
   1   3  -3   10.55    0.79
   1  -3   3    8.60    1.77
  -1  -3   3    7.07    1.83
  -1   3  -3   10.66    1.06
  -1  -3   3    8.99    0.80
   1  -3  -3    9.76    1.07
  -1  -3   3    9.81    1.59
  -2  -3  -3   67.05    3.86
  -2   3   3   70.21    4.42
   2   3  -3   69.99    3.54
  -2  -3  -3   64.28    3.67
   2  -3   3   66.23    3.54
   2   3  -3   72.98    3.61
  -2  -3   3   69.84    3.92
   2  -3  -3   70.61    4.00
  -2  -3   3   66.96    3.54
  -2   3  -3   71.39    3.81
   2  -3  -3   56.99    3.58
  -3   3   3    1.43    1.10
  -3  -3  -3    3.20    1.11
  -3   3   3    1.18    1.82
  -3  -3  -3    0.85    0.67
   3   3  -3    0.76    0.69
   3   3  -3    2.62    1.39
  -3   3   3    1.62    0.47
  -3  -3  -3   -0.39    0.77
   3  -3   3    0.41    0.86
   3  -3   3    1.18    0.69
  -3  -3   3   -0.83    0.99
  -3  -3   3    2.10    1.10
  -3  -3   3    0.80    0.51
   3  -3  -3   -0.31    2.22
  -3   3  -3   -0.77    0.93
   3  -3  -3    1.53    0.68
  -4  -3  -3   28.65    2.42
   4  -3   3   28.81    2.23
  -4  -3  -3   28.41    2.06
   4   3  -3   24.18    2.52
  -4  -3  -3   30.74    1.88
  -4  -3  -3   29.93    2.01
  -4   3   3   32.23    5.24
  -4   3   3   28.83    1.98
   4  -3   3   25.45    2.91
   4  -3  -3   27.55    1.91
  -4  -3   3   30.29    1.73
  -4  -3   3   25.92    2.06
  -4   3  -3   30.09    1.96
  -4   3  -3   30.21    4.82
  -4   3  -3   27.01    2.31
  -5   3   3    9.78    1.10
  -5  -3  -3    9.51    1.22
  -5   3  -3    9.25    1.39
  -5  -3   3   12.20    0.90
   5  -3  -3   10.65    1.39
  -5   3  -3   12.29    1.10
  -6   3   3   13.98    0.97
  -6   3  -3   14.28    0.97
  -6   3  -3   15.30    1.20
   0   4  -3  221.82   10.72
   0   4   3  208.04   12.30
   0  -4   3  216.79   10.60
   0  -4   3  218.92   11.35
   1   4  -3   10.14    0.91
   1  -4   3    9.11    0.89
  -1   4   3    6.82    2.43
   1  -4   3    7.50    2.45
  -1   4   3    8.41    1.06
  -1  -4   3   11.71    2.21
   1  -4  -3   10.99    1.34
  -1   4  -3    8.50    1.14
  -2  -4  -3   40.97    2.56
   2  -4   3   42.93    2.44
   2   4  -3   42.89    2.73
   2  -4   3   37.71    2.44
   2   4  -3   44.93    2.38
  -2  -4  -3   43.30    2.53
  -2   4   3   40.28    4.31
  -2   4   3   38.09    2.34
   2  -4  -3   41.17    2.38
  -2   4  -3   43.51    2.77
  -2  -4   3   45.91    3.18
   2  -4  -3   43.77    3.35
  -2  -4   3   43.43    2.30
  -2  -4   3   39.29    2.61
  -3  -4  -3    5.38    1.15
  -3  -4  -3    5.02    1.01
  -3   4   3    6.03    1.48
   3   4  -3    7.61    1.28
   3  -4   3    7.02    1.07
  -3  -4  -3    8.31    1.35
  -3   4   3    4.38    2.54
   3  -4   3    4.82    0.86
  -3  -4   3    5.74    0.82
  -3   4  -3    4.53    1.19
  -3  -4   3    6.17    1.05
   3  -4  -3    4.65    1.03
   4   4  -3   12.48    3.09
  -4  -4  -3   15.99    1.68
  -4  -4  -3   15.38    1.31
   4  -4   3   13.93    1.49
  -4   4   3   14.60    1.55
  -4  -4  -3   11.62    1.37
   4  -4   3   14.51    2.32
  -4   4  -3   16.71    4.16
  -4  -4   3   14.99    1.06
  -4  -4   3   15.83    1.56
   4  -4  -3   11.59    1.25
  -4   4  -3   11.71    1.74
  -4   4  -3   10.71    1.43
  -5   4   3    7.49    1.06
  -5  -4  -3    8.69    0.96
   5  -4   3    7.04    1.38
  -5  -4  -3    7.98    1.24
  -5  -4  -3    8.03    0.88
  -5   4  -3    9.19    1.21
  -5  -4   3    9.92    0.76
  -5   4  -3    7.38    0.91
   5  -4  -3    8.47    1.06
   0  -5   3   11.08    2.33
   0  -5   3   13.31    1.25
   0   5   3   12.31    1.19
   0  -5   3   12.73    1.54
   0   5  -3   11.68    1.06
   0   5  -3   11.78    1.31
   1  -5   3   53.05    6.51
  -1   5   3   58.97    3.02
   1  -5   3   56.27    3.18
  -1   5   3   65.78    7.04
   1   5  -3   54.90    3.15
  -1  -5  -3   55.06    3.41
   1   5  -3   58.92    3.23
   1  -5   3   56.94    3.13
   1  -5  -3   56.90    3.10
  -1  -5   3   58.38    4.53
   1  -5  -3   59.64    4.09
  -1   5  -3   58.56    3.44
  -1   5  -3   60.29    3.04
  -2   5   3   10.61    1.05
  -2  -5  -3   11.11    1.42
   2  -5   3   12.93    1.48
  -2  -5  -3   10.78    1.35
   2   5  -3   12.57    1.39
  -2   5   3    9.54    3.85
   2  -5   3   11.97    1.25
  -2  -5   3   12.65    1.39
   2  -5  -3   12.25    2.91
   2  -5  -3   13.77    1.19
  -3  -5  -3   10.29    1.44
   3   5  -3   10.15    2.07
  -3   5   3   11.45    4.47
   3  -5   3   10.77    1.31
   3  -5   3   11.53    2.04
  -3  -5  -3   11.46    1.34
   3  -5  -3   11.41    1.18
  -3  -5   3   11.52    1.40
  -3  -5   3   11.97    1.01
  -3   5  -3   11.82    4.45
   4  -5   3    1.50    0.66
  -4   5   3   -8.33    6.60
  -4  -5   3    1.37    0.90
   4  -5  -3    0.58    0.59
  -4   5  -3   12.01    5.98
  -4   5  -3    1.07    0.86
  -4  -5   3    1.89    0.57
  -4   5  -3    0.64    0.97
  -5  -5  -3    5.99    0.77
   5  -5   3    6.44    1.05
  -5  -5  -3    6.07    0.77
  -5   5  -3    6.62    1.05
   5  -5  -3    4.98    0.89
   0  -6  -3    4.11    1.05
   0  -6   3    2.50    0.95
   0  -6   3    3.63    0.92
   0   6   3    2.89    0.54
   0  -6   3    3.03    2.83
   0   6  -3    3.80    1.22
   0   6  -3    2.60    0.53
   1   6  -3   19.55    1.92
  -1   6   3   21.04    1.33
   1  -6   3   18.57    1.90
   1  -6   3   19.13    1.54
   1   6  -3   20.49    1.44
  -1  -6  -3   19.71    1.86
   1  -6   3   24.93    5.67
   1   6   3   20.73    1.65
  -1   6  -3   19.16    2.13
   1  -6  -3   22.01    1.54
  -1   6  -3   21.52    1.35
  -2  -6  -3    3.39    0.85
   2   6  -3    1.96    0.79
   2  -6   3    1.82    1.14
   2  -6   3    2.41    0.72
  -2   6   3   -2.89    7.20
  -2  -6  -3    1.57    0.86
   2   6  -3    2.26    1.53
  -2   6   3    2.41    0.51
  -2   6  -3    3.39    0.75
  -2  -6   3    3.01    0.85
  -3   6   3   17.91    7.60
  -3  -6  -3   15.35    1.46
   3  -6   3   14.77    1.34
  -3  -6  -3   15.50    1.50
   3  -6   3   15.65    2.74
  -3   6  -3   13.06    6.96
   3  -6  -3   14.44    1.22
  -3  -6   3   15.39    1.51
   4  -6   3   21.71    1.48
  -4  -6  -3   21.88    1.58
  -4  -6  -3   22.92    1.53
  -4   6  -3   18.30    1.76
   4  -6  -3   21.81    1.41
  -4  -6   3   21.89    1.61
  -5  -6  -3   22.80    1.35
   5  -6   3   24.39    1.42
   5  -6  -3   23.40    1.36
  -5   6  -3   21.11    1.53
   0  -7   3   69.71    3.76
   0   7  -3   64.67    4.38
   0   7  -3   67.32    3.55
   0   7   3   70.73    3.54
  -1   7   3    4.36    0.73
   1   7  -3    6.05    1.98
   1  -7   3    6.25    1.34
  -1  -7  -3    2.82    1.11
   1   7  -3    4.67    0.84
  -1  -7  -3    3.70    0.87
   1  -7   3    4.26    0.78
   1  -7  -3    4.59    0.77
   1   7   3    4.77    0.94
  -1   7  -3    2.58    1.84
  -1   7  -3    4.45    0.77
   2   7  -3   64.88    3.39
   2  -7   3   64.33    4.32
  -2   7   3   55.02    3.27
  -2  -7  -3   67.49    3.55
   2  -7   3   64.33    3.40
  -2  -7  -3   65.60    3.54
   2   7   3   62.88    3.48
   2  -7  -3   67.55    3.38
  -2  -7   3   67.45    3.56
   3   7  -3    3.05    0.78
   3  -7   3    6.26    0.92
  -3  -7  -3    4.61    0.87
  -3  -7  -3    4.72    0.89
   3  -7  -3    4.81    0.87
  -3  -7   3    5.30    1.08
  -4  -7  -3   14.12    1.08
   4  -7   3   14.67    1.08
  -4  -7  -3   11.83    1.11
  -4   7  -3   13.56    1.44
  -4  -7   3   14.33    1.14
   4  -7  -3   14.88    1.01
   0   8  -3    6.34    0.77
   0   8   3    6.75    0.77
   0   8  -3    9.11    3.58
  -1   8   3    1.78    0.42
   1   8  -3    1.59    0.43
  -1  -8  -3    1.33    1.07
  -1  -8  -3    3.02    0.89
   1  -8   3    1.77    0.69
  -1   8  -3    1.30    0.42
  -1  -8   3    3.43    0.87
   1   8   3    0.54    0.46
   1  -8  -3    1.82    0.75
   2   8  -3   19.39    1.32
  -2  -8  -3   21.23    1.63
   2  -8   3   20.35    1.39
  -2  -8  -3   19.47    1.59
  -2  -8   3   18.39    1.51
   2  -8  -3   19.58    1.37
   2   8   3   19.39    1.39
   3  -8   3    0.61    0.45
  -3  -8  -3    0.11    0.65
   3   8  -3    0.51    0.55
  -3  -8  -3    0.72    0.59
   3   8   3    1.07    0.81
  -3  -8   3   -0.43    0.52
   3  -8  -3    0.50    0.47
  -4  -8  -3   12.25    0.89
   4  -8   3   12.28    0.87
  -4  -8  -3   11.43    0.91
   4  -8  -3   13.08    0.86
  -4  -8   3   11.70    0.91
   0   9   3    3.29    0.46
   0  -9   3    2.81    0.72
   0  -9  -3    4.44    0.78
   0   9  -3    1.99    0.40
   1   9  -3   11.43    0.85
  -1   9   3   10.64    0.77
  -1  -9  -3   10.33    1.15
  -1  -9  -3    9.42    1.60
   1   9   3   10.96    0.83
  -1  -9   3   11.18    1.10
  -1   9  -3   10.47    0.81
   2  -9   3    3.10    0.58
  -2  -9  -3    4.91    0.97
   2   9  -3    3.61    0.60
  -2  -9  -3    2.46    0.73
   2  -9  -3    2.74    0.64
  -2  -9   3    4.15    0.79
   2   9   3    3.31    0.65
  -3  -9  -3    2.02    0.75
  -3  -9  -3    1.33    0.57
   3   9  -3    1.58    0.41
   3   9   3    1.52    0.53
  -3  -9   3    2.49    0.50
   0 -10   3    5.85    0.75
   0 -10  -3    5.81    1.35
   0  10  -3    4.67    0.52
   0  10   3    4.77    0.48
   1  10  -3    6.15    0.52
   1 -10   3    6.29    0.75
  -1 -10   3    5.49    0.71
   1  10   3    5.50    0.54
   2  10  -3    5.07    0.49
   2 -10   3    4.93    0.89
   2  10   3    4.32    0.49
   0   0   4  315.51   16.48
   0   0  -4  341.78   16.30
   0   0  -4  350.66   16.21
   0   0   4  334.91   16.35
   1   0  -4    7.02    0.71
  -1   0  -4    6.16    1.57
   1   0   4    7.64    1.73
   1   0   4    5.81    0.82
  -1   0  -4    7.21    0.71
  -1   0   4    7.20    1.15
  -1   0   4    9.29    1.52
  -2   0  -4   22.63    2.61
   2   0  -4   24.09    1.72
  -2   0   4   26.22    1.95
   3   0   4    0.14    0.63
  -3   0  -4    0.58    0.88
   3   0  -4    0.03    1.28
  -3   0   4    1.24    1.12
  -3   0   4   -0.34    0.60
  -3   0  -4   -0.09    0.87
  -4   0   4    0.65    0.53
   4   0   4    0.26    1.46
  -4   0   4    1.22    0.48
  -4   0  -4    2.25    0.75
  -4   0  -4    1.49    0.86
  -4   0  -4    1.68    1.01
  -5   0  -4   -0.59    0.73
  -5   0  -4   -0.13    0.86
  -5   0   4    0.73    0.54
  -6   0  -4    1.39    0.49
  -6   0  -4    1.94    0.69
   0   1   4  341.89   17.34
   0  -1   4  353.39   17.31
   0  -1   4  356.28   17.15
   0  -1  -4  364.83   17.06
   0  -1   4  338.44   16.97
   0   1  -4  358.94   17.12
   0   1   4  351.90   17.13
   0   1  -4  350.83   17.01
   1  -1   4   40.09    3.29
  -1   1   4   44.15    2.98
  -1  -1  -4   43.80    3.14
   1   1  -4   46.96    2.37
   1  -1   4   42.31    2.51
  -1   1   4   43.42    2.76
   1  -1   4   45.31    2.31
   1  -1  -4   47.22    2.42
  -1  -1   4   45.59    2.92
  -1  -1   4   42.24    2.63
  -1   1  -4   46.16    2.40
   1   1   4   42.16    4.07
  -1  -1   4   44.89    2.19
   1   1   4   44.81    2.36
  -1   1  -4   35.97    4.12
  -2  -1  -4   17.73    2.08
  -2   1   4   16.46    1.89
   2   1  -4   18.59    1.37
   2  -1   4   18.15    1.22
   2   1   4   18.12    1.79
  -2  -1   4   19.23    1.62
  -2   1  -4   13.21    2.41
   2  -1  -4   18.25    1.52
   3   1  -4   21.47    2.31
  -3  -1  -4   22.24    1.79
  -3  -1  -4   23.58    2.33
  -3  -1  -4   21.39    1.81
  -3  -1  -4   24.31    1.55
  -3   1   4   23.30    1.64
  -3   1   4   23.90    2.43
  -3   1   4   24.61    1.38
   3  -1   4   24.18    1.66
  -3  -1   4   22.16    1.49
  -3  -1   4   24.80    2.13
  -3   1  -4   23.37    1.81
  -3  -1   4   21.65    1.42
   3  -1  -4   22.51    2.60
   3  -1  -4   19.24    1.87
  -3   1  -4   21.19    4.11
  -3   1  -4   23.70    1.84
  -4  -1  -4   15.96    1.65
   4  -1   4   14.88    1.89
  -4  -1  -4   12.45    1.74
  -4   1   4   15.37    1.30
  -4  -1  -4   13.75    1.40
   4  -1  -4   15.85    1.76
   4   1   4   17.72    2.57
  -4   1  -4   15.67    1.78
  -4  -1   4   14.41    1.21
  -4   1  -4   13.50    1.62
  -5  -1  -4   22.01    1.70
  -5  -1  -4   22.21    1.59
  -5  -1  -4   20.89    1.77
  -5   1   4   23.94    1.50
  -5   1  -4   22.30    1.68
  -5   1  -4   19.78    1.80
  -5  -1   4   24.61    1.47
  -6   1   4   11.91    0.80
  -6  -1  -4   10.88    0.91
  -6   1  -4    9.42    0.96
  -6  -1   4   12.52    0.79
   6  -1  -4    9.50    0.78
  -6   1  -4    9.90    0.85
   0  -2   4  230.31   11.50
   0  -2   4  232.98   11.73
   0   2   4  219.50   11.46
   0   2   4  227.36   11.85
   0   2  -4  238.25   11.37
   0  -2   4  239.36   11.30
   0  -2  -4  243.20   11.34
   1   2  -4   22.53    1.31
   1  -2   4   20.80    1.27
  -1   2   4   21.05    2.19
   1  -2   4   18.69    2.77
   1   2  -4   23.47    1.39
  -1  -2  -4   18.69    2.73
  -1  -2   4   19.85    2.29
  -1   2  -4   21.49    1.44
  -1  -2   4   22.27    1.21
   1  -2  -4   23.73    1.47
  -1  -2   4   22.00    1.85
   1   2   4   19.56    1.38
   2   2  -4   36.75    2.13
   2  -2   4   35.85    2.00
  -2   2   4   34.47    2.83
  -2  -2   4   37.13    2.48
  -2  -2   4   35.29    2.01
  -2   2  -4   36.78    2.27
   2  -2  -4   33.02    2.39
   2   2   4   32.39    2.20
  -3   2   4    2.26    1.74
  -3   2   4    3.24    0.93
  -3  -2  -4    1.66    0.92
   3  -2   4    1.83    1.06
   3   2  -4    2.27    1.28
  -3  -2  -4    3.30    0.96
   3  -2   4    2.75    0.75
  -3  -2  -4    0.62    0.57
   3  -2  -4    3.41    0.79
   3  -2  -4    0.28    1.69
  -3   2  -4    2.00    0.91
  -3  -2   4    1.87    0.54
  -4   2   4   33.51    2.07
  -4  -2  -4   33.42    2.35
   4  -2   4   30.76    3.05
  -4  -2  -4   33.91    2.18
   4   2  -4   30.68    2.61
  -4  -2  -4   33.39    2.01
  -4  -2  -4   33.49    2.28
  -4   2   4   35.12    4.91
   4  -2   4   28.61    3.08
   4   2   4   33.89    3.39
  -4   2  -4   33.94    2.19
  -4   2  -4   30.35    2.45
   4  -2  -4   29.95    2.12
  -4  -2   4   35.71    1.94
  -5   2   4    4.71    0.86
  -5  -2  -4    3.57    1.02
  -5  -2  -4    3.81    0.86
  -5  -2  -4    4.50    0.96
  -5   2  -4    3.95    0.82
   5  -2  -4    5.77    1.00
  -5   2  -4    4.59    1.20
  -5  -2   4    5.26    0.70
  -6   2   4    9.45    0.73
  -6  -2  -4    8.92    0.81
  -6   2  -4   10.52    0.82
   6  -2  -4    8.21    0.61
  -6   2  -4    7.78    0.95
  -6  -2   4    9.11    0.65
   0   3  -4   68.98    3.35
   0  -3   4   64.91    3.25
   0   3   4   55.83    4.97
   0  -3   4   61.08    4.05
   0  -3  -4   62.39    3.22
   1  -3   4   71.15    3.68
   1  -3   4   71.01    5.18
   1   3  -4   74.31    3.83
  -1   3   4   68.47    4.70
   1   3  -4   69.62    3.68
  -1  -3   4   71.19    4.26
  -1   3  -4   72.31    3.86
  -1  -3   4   73.46    3.62
   1  -3  -4   72.39    3.82
  -2   3   4    3.57    1.72
  -2  -3  -4    3.19    0.89
  -2  -3  -4    4.93    0.95
   2   3  -4    3.54    0.77
   2   3  -4    2.29    0.87
   2  -3   4    4.40    0.76
   2  -3  -4    4.66    1.27
  -2  -3   4    3.66    0.76
   2  -3  -4    4.06    0.71
  -2   3  -4    3.31    0.94
  -2  -3   4    4.58    1.28
   3   3  -4   24.73    1.76
  -3  -3  -4   23.10    1.62
   3  -3   4   24.34    1.94
  -3   3   4   20.27    3.75
   3  -3   4   20.67    1.90
  -3  -3  -4   25.43    1.94
  -3   3   4   20.96    1.98
  -3  -3  -4   24.12    1.83
   3   3  -4   17.47    3.06
  -3  -3   4   21.83    2.22
  -3  -3   4   24.57    1.44
   3  -3  -4   20.35    1.57
  -3   3  -4   24.92    1.94
  -4   3   4   14.17    1.42
  -4  -3  -4   13.81    1.62
  -4   3   4   20.53    3.83
  -4  -3  -4   15.84    1.50
   4  -3   4   11.02    1.69
   4  -3   4   17.57    2.83
   4   3  -4   14.36    2.20
  -4  -3  -4   16.30    1.33
  -4   3  -4   16.09    3.28
   4   3   4   18.53    3.79
  -4  -3   4   15.93    1.13
  -4   3  -4   13.62    1.86
  -4   3  -4   17.61    1.60
   4  -3  -4   14.92    1.35
  -5  -3  -4    7.54    1.18
  -5   3   4    6.66    1.02
  -5  -3  -4    7.23    0.93
  -5  -3   4    8.80    0.76
  -5   3  -4    6.67    1.24
  -5   3  -4    7.62    1.04
   5  -3  -4    9.79    1.14
   6  -3  -4    4.62    0.41
   0   4  -4    3.51    0.76
   0  -4   4    2.63    0.56
   0  -4   4    5.32    1.75
   0   4  -4    2.85    0.57
   1  -4   4   38.45    5.10
   1  -4   4   35.36    2.24
  -1   4   4   39.81    4.89
  -1   4   4   39.16    2.09
   1   4  -4   37.99    2.22
   1  -4   4   37.99    2.19
   1  -4  -4   38.57    2.21
  -1  -4   4   41.19    3.34
  -1  -4   4   37.42    2.21
  -1   4  -4   39.10    2.12
   1  -4  -4   37.16    2.40
  -1   4  -4   39.79    2.47
  -2   4   4   42.49    4.55
  -2  -4  -4   39.25    2.44
   2  -4   4   36.70    2.30
   2   4  -4   38.69    2.94
  -2  -4  -4   40.41    2.42
  -2   4   4   38.75    2.19
   2  -4   4   35.50    2.32
   2   4  -4   39.19    2.31
  -2  -4   4   37.63    2.53
  -2  -4   4   39.56    2.14
  -2  -4   4   42.54    3.39
  -2   4  -4   37.06    2.71
   2  -4  -4   38.93    2.24
   2  -4  -4   40.51    3.32
  -3  -4  -4   27.95    2.02
   3  -4   4   26.98    1.92
   3  -4   4   26.62    2.25
   3   4  -4   29.30    2.08
  -3  -4  -4   29.96    1.86
  -3  -4  -4   25.86    2.23
  -3   4   4   31.97    4.29
  -3   4  -4   24.64    2.33
   3  -4  -4   27.76    1.77
  -3  -4   4   29.11    2.15
  -3  -4   4   27.70    1.65
   4  -4   4   44.84    2.68
  -4   4   4   62.54    6.64
   4   4  -4   49.47    3.90
  -4  -4  -4   49.93    2.65
  -4   4   4   45.37    2.73
  -4  -4  -4   45.38    2.78
   4  -4   4   48.13    4.22
  -4  -4  -4   46.68    2.74
  -4   4  -4   42.36    3.00
   4  -4  -4   47.78    2.55
  -4   4  -4   45.04    2.74
  -4  -4   4   47.41    2.47
  -4   4  -4   39.90    7.36
  -4  -4   4   39.45    2.78
  -5  -4  -4    4.36    0.86
  -5  -4  -4    3.60    0.75
  -5   4   4    2.96    0.77
   5  -4   4    2.93    0.89
  -5  -4   4    3.46    0.56
   5  -4  -4    3.77    0.64
  -5   4  -4    2.85    0.83
  -5   4  -4    3.43    0.70
   0   5   4    4.46    0.65
   0  -5   4    4.78    2.34
   0  -5   4    3.83    0.90
   0   5  -4    5.00    1.21
   0   5  -4    5.26    0.81
   0  -5   4    7.32    1.22
   0  -5  -4    3.98    0.84
   1  -5   4   32.36    2.04
   1  -5   4   30.49    2.11
   1   5  -4   33.70    2.21
   1   5  -4   32.17    1.95
  -1   5   4   40.64    6.30
  -1   5   4   34.45    1.87
   1  -5   4   36.17    6.75
  -1   5  -4   31.20    2.49
   1  -5  -4   33.64    1.99
  -1  -5   4   36.84    3.96
   1   5   4   31.64    2.24
  -1   5  -4   35.74    1.90
   2   5  -4   25.90    1.98
  -2   5   4   34.23    5.27
   2  -5   4   27.32    1.78
  -2  -5  -4   30.71    3.76
  -2  -5  -4   26.30    1.90
  -2  -5  -4   27.33    1.94
   2  -5   4   23.77    2.01
  -2   5   4   23.71    1.57
   2   5  -4   23.03    1.99
  -2  -5   4   26.29    1.96
  -2  -5   4   29.90    3.94
   2  -5  -4   25.53    1.69
  -2   5  -4   26.60    2.49
   3  -5   4   76.28    4.47
   3   5  -4   68.62    4.46
  -3   5   4   75.36    8.73
   3  -5   4   78.35    3.98
  -3  -5  -4   79.90    4.11
  -3  -5  -4   79.38    4.03
  -3  -5  -4   68.15    4.29
   3  -5  -4   77.30    3.91
  -3  -5   4   74.67    4.08
  -3   5  -4   77.17    8.98
  -4  -5  -4   20.30    1.43
   4  -5   4   19.40    1.47
  -4  -5  -4   17.00    1.53
  -4  -5  -4   17.97    2.33
  -4   5  -4   17.14    1.76
   4  -5  -4   19.58    1.36
  -4  -5   4   19.23    1.64
  -5  -5  -4   19.75    1.26
   5  -5   4   18.57    1.42
   5  -5  -4   21.77    1.26
  -5   5  -4   18.99    1.46
   0  -6   4    6.19    4.07
   0  -6  -4    6.87    1.62
   0  -6   4    7.07    1.36
   0   6  -4    4.93    0.82
   0   6  -4    5.65    1.37
   0  -6   4    5.57    1.23
   0   6   4    6.38    0.88
   1  -6   4   24.80    1.71
   1  -6   4   22.20    2.10
   1  -6   4   29.70    6.96
  -1  -6  -4   23.41    2.17
   1   6  -4   26.69    1.58
  -1   6   4   23.98    1.48
   1   6  -4   24.83    2.20
  -1  -6   4   22.73    3.78
  -1   6  -4   25.33    1.51
   1  -6  -4   24.92    1.63
   1   6   4   22.35    1.68
  -1   6  -4   23.73    2.46
  -2  -6  -4   10.59    1.52
   2   6  -4    8.37    1.10
  -2  -6  -4    9.26    1.25
   2   6  -4    6.01    1.69
  -2   6   4    7.69    0.91
   2  -6   4    7.82    1.17
   2  -6   4   10.72    1.99
   2  -6  -4    7.63    1.03
  -2  -6   4   10.71    1.34
  -3  -6  -4   15.73    1.39
   3  -6   4   14.39    1.29
   3  -6   4   15.67    2.19
  -3  -6  -4   15.94    1.49
  -3   6   4   14.25    8.84
   3  -6  -4   14.01    1.20
  -3   6  -4   20.04    8.17
  -3  -6   4   15.64    1.48
   4  -6   4    0.54    0.53
  -4  -6  -4    1.04    0.55
  -4  -6  -4    2.17    0.71
  -4  -6   4    1.49    0.79
   4  -6  -4    1.33    0.51
   5  -6   4    1.30    0.42
  -5  -6  -4    1.48    0.48
   5  -6  -4    0.96    0.39
   5  -6  -4    1.32    0.27
   0   7   4    1.00    0.45
   0  -7   4    0.13    1.05
   0   7  -4   -0.15    1.91
   0   7  -4   -0.11    0.42
  -1   7   4   42.16    2.29
  -1  -7  -4   42.84    2.50
   1  -7   4   45.33    2.45
  -1  -7  -4   42.99    2.83
   1  -7   4   37.92    3.33
   1   7  -4   34.19    3.57
   1   7  -4   46.80    2.36
   1  -7  -4   42.57    2.38
  -1   7  -4   45.14    3.66
  -1   7  -4   39.38    2.31
   1   7   4   45.41    2.39
   2  -7   4    1.34    1.86
  -2   7   4    4.52    0.87
   2   7  -4    3.24    0.57
   2  -7   4    2.39    0.65
  -2  -7  -4    4.07    0.99
  -2  -7  -4    2.40    0.87
   2   7  -4    1.70    3.33
   2  -7  -4    2.39    0.64
   2   7   4    2.53    0.75
  -2  -7   4    2.50    0.92
   3  -7   4   19.42    1.31
  -3  -7  -4   20.22    1.48
   3   7  -4   18.70    1.36
  -3  -7  -4   19.23    1.43
   3  -7  -4   17.95    1.28
   3  -7  -4   15.58    1.01
  -3  -7   4   18.21    1.52
  -4  -7  -4    1.09    0.59
  -4  -7  -4    1.25    0.54
   4  -7   4    1.18    0.45
  -4   7  -4    0.37    0.82
   4  -7  -4    1.09    0.23
  -4  -7   4    0.75    0.63
   4  -7  -4    2.10    0.56
   0   8  -4    3.87    3.73
  -1   8   4   19.64    1.16
   1   8  -4   20.34    1.23
  -1  -8  -4   17.54    1.43
   1  -8   4   16.66    1.43
   1  -8  -4   16.34    1.52
   1   8   4   19.88    1.23
  -1   8  -4   17.05    1.16
  -1  -8   4   18.00    1.46
   2  -8   4    1.61    0.57
  -2  -8  -4    1.69    0.89
  -2  -8  -4    2.69    0.82
   2   8  -4    2.24    0.49
   2   8   4    3.14    0.59
  -2  -8   4    2.31    0.68
   2  -8  -4    2.87    0.62
   3   8  -4    0.62    0.44
  -3  -8  -4   -0.09    0.66
  -3  -8  -4    0.25    0.61
   3  -8   4    0.21    0.41
   3  -8  -4   -0.41    0.38
   3   8   4    1.27    0.69
  -3  -8   4    0.24    0.60
  -4  -8  -4    3.92    0.64
   4  -8   4    4.84    0.54
  -4  -8   4    3.80    0.73
   4  -8  -4    4.70    0.57
   0  -9   4    4.18    0.82
   0   9   4    4.03    0.52
   0   9  -4    3.29    0.53
  -1   9   4   20.42    1.16
   1   9  -4   21.75    1.23
  -1  -9  -4   18.84    1.39
  -1   9  -4   18.79    1.19
  -1  -9   4   19.29    1.38
   1   9   4   21.78    1.21
   2   9  -4    4.81    0.59
  -2  -9  -4    4.24    0.79
   2  -9   4    5.98    0.90
  -2  -9   4    3.79    0.65
   2   9   4    3.62    0.63
  -3  -9  -4    1.61    0.63
   3   9  -4    0.38    0.35
   3  -9   4    0.87    0.39
  -3  -9   4    0.10    0.46
   3  -9  -4    1.89    0.51
   3   9   4    1.24    0.48
   0 -10  -4    1.01    0.67
   0  10   4    0.62    0.25
   0 -10   4    0.95    0.49
   1 -10   4    3.32    0.58
  -1 -10  -4    3.31    0.75
   1  10  -4    2.77    0.40
  -1 -10   4    2.82    0.57
   1  10   4    2.17    0.42
   1 -10  -4    2.38    0.73
   0   0   5   -0.09    0.75
   0   0   5   -0.32    1.12
   0   0  -5   -0.23    0.31
  -1   0   5    0.00    0.81
   1   0  -5    0.62    0.45
   1   0   5   -2.19    2.08
   1   0   5   -0.07    0.80
   2   0  -5   14.42    1.40
  -2   0   5   13.73    1.78
  -3   0  -5    0.28    0.82
  -3   0  -5   -1.23    0.94
   3   0  -5    1.26    1.44
  -3   0   5    0.05    0.63
  -3   0   5    1.96    1.50
   3   0  -5   -0.07    0.86
   3   0   5   -0.28    0.73
  -4   0  -5    5.50    1.54
  -4   0   5    7.99    0.96
  -4   0  -5    7.15    1.47
   4   0   5    4.26    1.67
  -4   0  -5    8.20    1.20
   5   0  -5   -0.29    0.52
  -5   0   5    0.27    0.45
  -5   0  -5    0.26    0.89
  -5   0  -5    0.38    0.76
  -6   0  -5   19.98    1.29
  -6   0   5   21.61    1.21
   0  -1  -5  272.73   12.51
   0  -1   5  260.20   12.51
   0  -1   5  269.54   13.03
   0  -1  -5  270.95   12.65
   0   1  -5  255.24   12.56
   0   1  -5  251.45   12.69
   0   1   5  244.35   13.00
   0  -1   5  262.47   12.98
   0   1   5  237.44   12.77
  -1   1   5   66.12    4.02
   1   1  -5   68.10    3.47
   1   1  -5   63.85    3.36
   1  -1   5   60.26    4.73
   1  -1   5   67.06    3.35
   1   1   5   59.31    3.55
  -1   1  -5   71.22    3.46
   1  -1  -5   67.60    3.47
  -1  -1   5   62.30    3.79
  -1  -1   5   65.65    3.24
   1   1   5   65.87    6.48
   2  -1   5   94.73    4.56
   2   1  -5   90.75    4.70
  -2  -1  -5   93.22    5.72
  -2  -1  -5   86.66    4.55
  -2   1   5   89.03    5.14
  -2  -1   5   90.02    4.50
  -2   1  -5   83.03    4.73
   2  -1  -5   90.99    4.80
  -2  -1   5   90.45    4.94
   2  -1  -5   79.36    4.66
   3  -1   5   51.99    2.81
  -3  -1  -5   44.76    2.82
  -3  -1  -5   48.19    2.75
  -3  -1  -5   41.21    3.20
  -3   1   5   51.23    3.77
  -3   1   5   47.95    2.64
  -3   1  -5   43.51    2.79
  -3  -1   5   50.46    3.41
  -3  -1   5   49.58    2.54
  -3   1  -5   42.43    2.80
   3  -1  -5   43.05    2.64
   3  -1  -5   39.07    3.95
  -4  -1  -5   16.65    1.51
  -4  -1  -5   16.23    1.91
   4  -1   5   17.40    2.71
  -4   1   5   20.98    1.43
  -4  -1  -5   17.09    1.80
   4  -1  -5   18.26    1.61
  -4   1  -5   20.24    1.91
  -4   1  -5   17.97    1.76
   4   1   5   18.70    2.86
  -4  -1   5   21.07    1.35
  -5  -1  -5    4.91    1.29
  -5   1   5    4.06    0.73
  -5  -1   5    4.66    0.71
  -5   1  -5    3.34    0.96
  -5   1  -5    3.69    0.88
  -6   1   5   13.10    0.83
  -6  -1  -5   13.10    0.94
   6  -1  -5   12.48    0.80
  -6   1  -5   13.22    0.91
   0  -2   5  208.71   10.02
   0  -2  -5  209.05   10.11
   0   2  -5  226.45   10.13
   0  -2   5  202.68   10.61
   0   2   5  188.72   10.34
   0  -2  -5  199.18    9.96
   0   2   5  204.65   10.91
   1  -2   5   24.33    3.58
   1  -2   5   26.11    1.53
   1   2  -5   27.87    1.58
   1   2  -5   27.26    1.77
  -1   2   5   27.55    2.99
  -1  -2   5   26.38    1.49
  -1  -2   5   24.50    2.35
   1  -2  -5   26.67    1.72
   1   2   5   21.68    1.98
  -1   2  -5   27.27    1.76
  -2   2   5  114.34    6.20
   2   2  -5  109.54    5.47
  -2  -2  -5   99.10    5.31
  -2  -2  -5  101.94    6.26
  -2  -2  -5   98.17    5.39
   2  -2   5   94.91    5.37
   2  -2   5  105.18    5.32
   2   2  -5  103.89    5.33
  -2  -2   5  110.66    5.82
   2  -2  -5  100.22    5.23
  -2  -2   5  111.24    5.24
  -2   2  -5   92.91    5.56
  -2   2  -5  112.57    5.59
   2  -2  -5  112.11    5.68
   3  -2   5    6.23    1.02
  -3  -2  -5    5.29    1.06
  -3  -2  -5    6.00    0.96
  -3   2   5    7.46    2.34
   3  -2   5    4.41    0.89
   3   2  -5    6.02    1.16
  -3   2   5    5.97    1.27
  -3  -2  -5    6.68    1.38
  -3   2  -5    6.96    1.16
   3  -2  -5    6.20    1.09
  -3  -2   5    6.17    0.84
   4  -2   5   32.18    3.38
  -4  -2  -5   34.38    2.39
   4  -2   5   31.54    2.64
   4   2  -5   34.10    2.86
  -4   2   5   36.73    2.14
  -4  -2  -5   34.21    2.25
  -4  -2  -5   41.17    3.85
  -4   2   5   44.37    5.79
   4  -2  -5   33.77    2.14
  -4   2  -5   33.60    2.53
  -4   2  -5   40.35    2.33
   4   2   5   27.07    3.65
  -4  -2   5   37.22    2.02
  -5  -2  -5    0.96    0.72
  -5  -2  -5    1.97    0.66
  -5  -2   5    2.54    0.61
   5  -2  -5    2.23    0.87
  -5   2  -5    1.36    0.86
  -5   2  -5    2.08    0.69
   0   3  -5   40.69    2.30
   0   3   5   35.18    5.80
   0  -3  -5   37.28    2.26
   0  -3   5   40.80    2.18
   0  -3   5   42.76    3.51
  -1   3   5   67.11    3.35
   1  -3   5   62.52    3.50
  -1   3   5   70.41    5.26
   1   3  -5   64.47    3.69
   1  -3   5   59.84    5.72
   1   3  -5   64.75    3.46
   1  -3   5   66.46    3.43
  -1   3  -5   68.61    3.39
  -1   3  -5   70.11    3.68
   1  -3  -5   64.83    3.60
  -1  -3   5   65.62    3.40
   1  -3  -5   64.50    3.41
  -1  -3   5   63.04    4.17
  -2  -3  -5   75.87    4.08
   2  -3   5   77.39    4.07
   2   3  -5   79.23    4.41
   2  -3   5   73.91    4.02
   2   3  -5   81.95    4.10
   2   3  -5   65.77    4.20
   2   3  -5   75.98    4.36
  -2   3   5   77.65    5.56
  -2  -3  -5   81.16    4.13
   2  -3  -5   74.91    4.60
  -2  -3   5   81.77    3.93
  -2   3  -5   70.60    4.51
  -2  -3   5   77.41    4.47
  -2  -3   5   83.35    4.86
   2  -3  -5   77.64    3.95
  -2   3  -5   79.95    4.43
   3   3  -5   35.11    2.31
  -3  -3  -5   33.77    2.08
  -3  -3  -5   32.73    2.27
   3  -3   5   33.17    2.28
  -3   3   5   38.75    4.88
  -3  -3  -5   35.14    2.33
  -3   3   5   30.09    2.36
   3  -3   5   33.82    2.44
   3  -3  -5   35.78    2.05
  -3   3  -5   36.28    2.48
  -3  -3   5   36.70    1.97
   4   3  -5   50.61    3.70
   4  -3   5   47.87    3.06
  -4  -3  -5   53.12    3.12
   4  -3   5   55.79    4.16
  -4  -3  -5   56.89    2.95
  -4  -3  -5   57.22    3.06
  -4   3   5   50.19    7.58
  -4   3   5   53.53    2.99
  -4   3  -5   48.89    6.57
   4  -3  -5   49.80    2.86
   4   3   5   52.45    4.91
  -4   3  -5   54.41    3.12
  -4  -3   5   57.88    2.85
  -5  -3  -5   -0.56    0.52
   5  -3   5   -1.24    1.59
  -5   3   5   -0.13    0.57
  -5  -3  -5    1.11    0.71
  -5  -3   5    0.52    0.36
  -5   3  -5    1.28    0.76
   5  -3  -5   -0.79    0.62
  -5   3  -5    0.59    0.66
   0   4  -5    1.69    0.49
   0  -4   5    2.82    0.74
   0   4   5    2.51    0.54
   0  -4  -5    1.36    0.71
   0  -4   5    2.89    2.20
   0   4  -5    1.77    0.81
   0  -4   5    1.29    0.61
   1  -4   5   65.58    3.60
   1   4  -5   69.65    3.49
   1   4  -5   67.75    3.76
   1  -4   5   62.20    3.51
   1   4  -5   63.79    3.65
  -1   4   5   76.24    7.01
   1  -4   5   62.66    7.46
  -1   4   5   67.78    3.44
   1   4   5   68.87    3.68
   1  -4  -5   68.62    3.50
  -1  -4   5   65.44    3.64
  -1   4  -5   70.53    3.91
  -1   4  -5   74.47    3.49
  -1  -4   5   71.51    4.80
   1  -4  -5   62.58    3.37
  -2   4   5   16.41    1.30
   2  -4   5   16.87    1.46
   2   4  -5   13.09    2.04
  -2  -4  -5   15.46    1.58
   2  -4   5   17.82    1.55
   2   4  -5   18.11    1.52
   2   4  -5   18.17    1.37
   2   4  -5   19.03    3.26
  -2  -4  -5   15.53    1.63
  -2   4   5   20.59    4.12
  -2   4  -5   16.63    2.01
   2  -4  -5   15.60    1.31
  -2  -4   5   23.12    3.52
   2  -4  -5   15.65    3.22
  -2  -4   5   20.55    1.87
   3   4  -5    1.94    1.19
  -3  -4  -5   -0.34    0.68
   3  -4   5   -0.33    0.66
  -3  -4  -5    0.49    0.98
  -3   4   5   -1.69    3.83
   3  -4   5   -0.72    1.03
  -3  -4  -5    0.17    0.93
  -3   4  -5   -0.15    1.38
   3  -4  -5    1.20    0.56
  -3  -4   5    0.58    0.54
  -3  -4   5    2.30    1.16
  -4  -4  -5   45.84    2.50
  -4   4   5   48.17    7.13
  -4  -4  -5   41.94    2.60
  -4  -4  -5   43.83    2.66
   4  -4   5   40.75    2.56
  -4  -4   5   44.08    2.35
  -4   4  -5   59.74    9.82
  -4   4  -5   44.31    2.68
   4  -4  -5   43.78    2.41
   5  -4   5   13.10    1.49
  -5  -4  -5   14.55    1.33
  -5  -4  -5   13.91    1.09
   5  -4  -5   13.81    1.11
   5  -4  -5   13.86    0.84
  -5   4  -5   14.52    1.33
  -5   4  -5   16.04    1.24
   0   5   5  165.04    7.54
   0  -5   5  147.52    7.72
   0  -5  -5  141.19    7.53
   0   5  -5  150.61    7.91
   0  -5   5  157.29    9.57
   0  -5   5  156.27    7.59
   1   5  -5    4.61    1.07
   1  -5   5    6.84    0.99
   1  -5   5    9.54    5.46
  -1   5   5    5.05    0.76
   1   5  -5    6.54    0.86
   1  -5   5    5.27    0.76
  -1   5  -5    6.43    1.46
   1  -5  -5    5.38    1.00
  -1   5  -5    4.07    0.78
   1  -5  -5    5.91    0.64
   1   5   5    4.72    0.83
  -1  -5   5    5.75    2.57
  -2   5   5   39.11    2.18
  -2   5   5   39.59    6.83
   2  -5   5   41.00    2.35
   2  -5   5   39.50    2.68
  -2  -5  -5   39.48    2.53
   2   5  -5   36.67    2.66
   2   5  -5   39.49    2.24
  -2  -5  -5   38.70    2.71
  -2  -5  -5   40.73    2.44
  -2   5  -5   39.65    3.24
  -2  -5   5   45.96    5.21
   2  -5  -5   40.99    2.26
  -2  -5   5   38.49    2.56
  -3  -5  -5    6.22    1.26
   3   5  -5    6.42    1.94
   3  -5   5    7.05    1.09
  -3  -5  -5    8.30    1.85
   3   5  -5    6.10    1.10
   3  -5   5    6.48    1.59
  -3   5   5    7.56    6.25
  -3  -5  -5    5.77    1.15
   3  -5  -5    5.69    0.94
  -3  -5   5    4.13    1.01
  -4  -5  -5   11.61    1.26
  -4  -5  -5   14.22    1.64
   4  -5   5   10.69    1.14
  -4  -5  -5   13.70    1.11
  -4   5  -5    9.58    1.51
  -4  -5   5    9.22    1.44
   4  -5  -5   11.37    1.03
  -5  -5  -5    9.46    0.81
   5  -5   5   10.52    1.13
   5  -5  -5    8.99    0.58
   5  -5  -5    9.83    0.92
  -5   5  -5    9.78    1.07
   0  -6   5   44.94    7.50
   0   6   5   49.92    2.59
   0  -6   5   46.23    2.76
   0   6  -5   46.45    3.31
   0  -6   5   48.29    3.34
   0   6  -5   50.29    2.60
   1   6  -5    1.97    0.51
   1  -6   5    1.80    0.64
  -1  -6  -5    2.93    0.80
   1  -6   5   14.89    8.45
  -1   6   5    1.86    0.46
   1   6  -5    2.31    1.34
   1  -6   5    1.41    1.18
   1  -6  -5    2.12    0.62
  -1  -6   5    1.77    3.80
  -1   6  -5    2.63    1.59
   1   6   5    2.06    0.61
  -1   6  -5    1.17    0.45
   2   6  -5   34.35    3.03
  -2  -6  -5   36.02    2.20
   2  -6   5   27.37    2.90
   2  -6   5   35.50    2.08
   2   6  -5   35.91    2.01
  -2  -6  -5   34.69    2.31
  -2   6   5   30.23    1.91
  -2  -6   5   33.95    2.27
   2  -6  -5   36.58    2.00
   2   6   5   36.26    2.26
  -3  -6  -5   10.97    1.22
   3  -6   5   11.72    1.13
  -3  -6  -5    9.27    1.30
   3   6  -5    9.54    1.11
   3  -6   5    4.65    3.21
  -3  -6   5   10.61    1.28
   3  -6  -5   10.18    0.71
   3  -6  -5   11.35    1.03
  -4  -6  -5    5.95    0.89
  -4  -6  -5    5.68    0.79
   4  -6   5    5.65    0.86
   4  -6  -5    6.08    0.74
  -4   6  -5    4.36    1.11
  -4  -6   5    5.16    1.05
   4  -6  -5    5.08    0.41
   0  -7   5  107.38   11.20
   0   7   5  109.04    5.34
   0  -7   5  106.45    5.50
   0   7  -5  114.38    5.38
   0   7  -5   95.30    6.31
   1  -7   5    1.71    0.67
   1  -7   5   -1.25    1.89
   1   7  -5    1.40    2.24
  -1   7   5    1.16    0.38
  -1  -7  -5    1.14    0.80
   1   7  -5    0.35    0.42
  -1   7  -5    0.23    2.62
   1   7   5    1.70    0.51
   1  -7  -5    1.00    0.62
  -1   7  -5    0.54    0.43
   2   7  -5   25.87    1.61
  -2  -7  -5   30.68    1.98
   2  -7   5   26.03    1.68
  -2  -7  -5   25.62    1.82
   2  -7   5   27.38    3.41
   2  -7  -5   26.63    1.64
  -2  -7   5   26.94    1.89
   2   7   5   25.55    1.74
  -3  -7  -5    8.06    1.13
   3  -7   5    7.87    0.88
   3  -7  -5    6.94    0.82
  -3  -7   5    8.32    1.10
   3   7   5    8.86    1.51
   3  -7  -5    6.37    0.68
   4  -7   5    0.76    0.41
   4   7  -5    0.48    0.64
  -4  -7  -5    1.11    0.55
   4  -7  -5    1.24    0.38
  -4  -7   5    1.10    0.66
  -4   7  -5    0.60    0.80
   0   8   5    7.20    0.70
   0   8  -5    7.07    0.75
   1  -8   5    5.05    0.75
  -1  -8  -5    5.42    0.89
   1   8  -5    5.30    0.70
  -1   8   5    3.83    0.60
  -1   8  -5    4.16    0.67
  -1  -8   5    5.43    0.90
   1   8   5    4.95    0.67
   2   8  -5   36.44    1.97
   2  -8   5   36.80    2.02
  -2  -8  -5   36.52    2.12
  -2  -8   5   36.94    2.12
   2   8   5   33.71    1.97
   2  -8  -5   34.21    2.00
  -3  -8  -5    3.35    0.80
  -3  -8  -5    4.63    0.73
   3  -8   5    4.23    0.70
   3   8  -5    3.66    0.63
   3   8   5    5.32    0.89
  -3  -8   5    3.21    0.68
   3  -8  -5    4.60    0.65
   0  -9  -5    6.58    0.84
   0   9   5    7.01    0.59
   0  -9   5    6.44    0.83
   0   9  -5    6.15    0.61
  -1  -9  -5    3.68    0.71
  -1   9   5    4.38    0.51
   1   9  -5    3.05    0.52
   1   9   5    4.18    0.53
  -1  -9   5    4.48    0.67
   2   9  -5    0.60    0.32
   2  -9   5    1.39    0.55
  -2  -9  -5    0.69    0.49
  -2  -9   5    1.70    0.49
   2   9   5    1.02    0.35
   0  10   5    6.37    0.48
   0 -10   5    5.79    0.63
   0 -10  -5    6.13    0.77
   1  10  -5   11.84    0.68
   1 -10   5   10.10    0.74
  -1 -10   5   10.09    0.78
   1  10   5   10.79    0.67
   1 -10  -5   10.08    0.88
   0   0  -6   87.69    4.80
   0   0  -6   92.00    4.58
   0   0   6   94.62    5.64
   1   0  -6   20.16    1.33
  -1   0  -6   22.68    1.51
   1   0  -6   19.96    1.56
  -1   0   6   18.09    2.53
   2   0  -6   12.35    1.32
  -2   0   6   14.36    1.31
  -2   0   6   17.41    2.48
   2   0  -6   15.07    1.71
   2   0  -6   14.73    1.03
   2   0   6   11.78    1.67
   2   0   6   15.13    1.85
   3   0   6    1.69    0.83
   3   0  -6    0.95    0.74
  -3   0   6    2.83    1.91
  -3   0  -6    0.38    1.05
  -3   0  -6    2.61    0.89
  -4   0  -6    0.45    0.91
   4   0  -6    0.40    0.45
   4   0   6   -0.79    1.95
  -4   0  -6    0.15    0.83
   4   0  -6    1.16    0.81
  -4   0   6    0.57    0.53
  -4   0  -6   -0.11    1.09
   5   0  -6    3.51    0.54
  -5   0  -6    1.22    0.97
  -5   0  -6    1.64    0.72
  -5   0   6    2.57    0.60
   0   1  -6   18.95    1.28
   0   1  -6   18.26    1.60
   0  -1   6   17.70    1.19
   0   1   6   21.21    3.39
   0  -1  -6   20.79    1.22
   0  -1  -6   19.66    1.56
   0  -1   6   19.27    2.93
   1  -1   6  100.94    7.38
   1  -1   6  106.27    5.24
  -1   1   6  103.41    6.03
   1   1  -6  104.25    5.42
   1   1  -6  102.07    5.24
  -1  -1   6  103.42    5.13
   1  -1  -6  111.64    5.10
  -1   1  -6  108.24    5.35
   1  -1  -6   95.44    5.35
   1  -1  -6   96.76    5.18
  -1  -1   6  110.70    5.89
   2   1  -6    8.65    0.98
   2  -1   6   10.42    1.05
   2   1  -6    8.32    1.27
  -2   1   6    9.30    1.79
   2   1  -6    8.56    1.54
   2  -1   6    9.96    1.26
   2   1  -6   10.25    0.86
   2  -1   6    8.59    1.51
  -2  -1  -6   11.74    1.86
   2  -1  -6    6.93    1.06
  -2  -1   6   11.64    2.17
   2   1   6    8.38    1.44
  -2  -1   6    9.87    0.98
   2  -1  -6    7.66    1.66
  -3  -1  -6    8.48    2.29
   3   1  -6    7.88    0.85
  -3   1   6    9.67    2.18
   3  -1   6    5.39    1.02
  -3  -1  -6    6.33    1.13
   3   1  -6    8.08    1.33
   3  -1   6    4.96    1.24
  -3   1   6    4.78    1.03
  -3  -1  -6    6.23    1.12
   3  -1   6    7.52    1.13
   3   1   6    6.70    1.16
   3  -1  -6    7.92    1.07
  -3   1  -6    6.21    1.14
  -3  -1   6    4.69    2.02
  -4   1   6   26.34    1.56
   4   1  -6   25.08    1.43
  -4   1   6   22.37    4.01
   4   1  -6   25.50    2.58
   4  -1   6   18.81    3.19
  -4  -1  -6   21.63    1.98
  -4  -1  -6   22.60    1.77
   4   1   6   26.11    3.43
  -4   1  -6   20.96    1.99
  -4   1  -6   23.97    1.96
  -4  -1   6   25.88    1.53
   4  -1  -6   23.00    1.68
   5   1  -6    7.66    0.74
  -5  -1  -6    8.34    1.09
  -5   1   6    7.82    0.76
  -5  -1  -6    8.39    1.58
   5  -1  -6    7.37    0.63
   5  -1  -6    6.58    1.71
  -5   1  -6    7.93    1.09
  -5  -1   6    8.14    0.75
  -5   1  -6    6.40    1.18
   0  -2   6   84.74    5.18
   0  -2  -6   72.00    3.84
   0   2   6   74.49    3.85
   0  -2  -6   72.51    4.12
   0   2  -6   69.54    3.94
   0   2   6   80.92    5.96
   0   2  -6   80.02    3.85
   0  -2   6   71.13    3.93
   0   2  -6   82.30    4.02
   0  -2   6   81.95    3.90
   1   2  -6    4.04    0.73
   1   2  -6    3.63    0.69
   1  -2   6    8.34    3.35
   1   2  -6    4.19    0.73
   1   2  -6    2.19    0.91
   1  -2   6    3.10    0.69
   1  -2   6    2.28    0.51
  -1   2   6    3.80    2.35
   1  -2  -6    2.76    0.61
   1  -2  -6    4.81    1.16
  -1   2  -6    3.94    0.99
  -1  -2   6    6.31    1.52
  -1   2  -6    3.34    0.87
   1  -2  -6    2.76    0.54
   2   2  -6   16.44    1.07
   2  -2   6   13.81    1.40
   2   2  -6   14.79    1.56
   2   2  -6   13.18    1.95
   2   2  -6   14.97    1.27
   2  -2   6   15.40    1.34
  -2   2   6   13.50    2.48
  -2  -2  -6   13.12    1.65
  -2  -2  -6   17.29    1.51
  -2  -2   6   16.65    1.16
  -2   2  -6   13.99    2.01
  -2  -2   6   13.44    2.56
   2  -2  -6   14.85    1.22
  -2   2  -6   15.09    1.85
   2  -2  -6   12.36    2.19
   3   2  -6    3.72    0.99
  -3  -2  -6    4.11    0.95
  -3   2   6    4.38    0.93
  -3   2   6    5.43    2.54
   3   2  -6    5.31    1.21
   3  -2   6    7.81    1.46
  -3  -2  -6    6.17    1.09
   3  -2   6    4.58    0.98
   3   2  -6    5.36    0.84
   3  -2  -6    4.43    0.97
  -3   2  -6    5.53    1.15
  -3  -2   6    4.03    2.13
  -3  -2   6    5.07    0.81
   4  -2   6    5.14    2.26
  -4   2   6    5.89    1.00
   4  -2   6    6.56    1.11
  -4  -2  -6    8.08    1.44
  -4   2   6   12.05    4.69
   4   2  -6    4.50    1.88
   4   2  -6    6.41    0.81
  -4   2  -6    6.28    1.33
  -4   2  -6    6.42    1.34
   4   2   6    9.16    2.53
  -4  -2   6    7.99    0.85
   4  -2  -6    8.01    1.06
  -5  -2  -6   -0.18    0.57
  -5  -2  -6   -0.43    0.68
  -5   2   6    0.98    0.53
   5   2  -6    0.22    0.46
  -5   2  -6    0.62    0.65
   5  -2  -6   -0.97    0.72
  -5  -2   6    0.63    0.36
   5  -2  -6    0.84    0.29
  -5   2  -6    0.54    0.78
   0  -3  -6   36.52    2.17
   0  -3   6   39.07    2.17
   0   3  -6   35.48    2.40
   0  -3   6   36.28    2.20
   0   3  -6   38.48    2.30
   0  -3   6   35.57    4.05
   0   3   6   38.72    2.06
   0   3  -6   37.63    2.04
   1  -3   6   29.99    4.85
   1  -3   6   25.50    1.73
  -1   3   6   26.67    3.86
   1   3  -6   24.87    2.36
   1  -3   6   26.65    1.69
   1   3  -6   28.04    1.53
   1   3  -6   27.81    1.72
  -1   3   6   27.06    1.50
   1   3  -6   24.11    1.79
   1   3   6   23.88    1.76
   1  -3  -6   25.81    1.41
   1  -3  -6   26.37    1.61
  -1   3  -6   26.06    2.01
  -1  -3   6   22.29    2.22
  -1   3  -6   25.36    1.57
   1  -3  -6   23.99    2.10
  -1  -3   6   27.56    3.13
  -2  -3  -6   70.65    3.70
  -2   3   6   60.20    6.21
  -2  -3  -6   66.96    3.68
   2  -3   6   69.72    3.62
   2   3  -6   61.07    4.46
   2   3  -6   70.38    3.72
   2   3  -6   75.06    3.47
   2   3  -6   59.87    3.64
   2  -3   6   68.79    3.72
  -2   3  -6   60.87    4.15
  -2  -3   6   71.93    4.82
  -2   3  -6   70.81    4.19
   2  -3  -6   72.70    3.53
   3  -3   6    6.31    1.33
   3   3  -6    4.25    1.29
   3   3  -6    5.42    0.88
  -3   3   6    7.94    3.77
  -3  -3  -6    8.00    1.06
  -3  -3  -6    6.46    1.30
   3   3  -6    5.00    1.16
  -3  -3  -6    7.38    1.46
   3  -3   6    7.18    1.24
  -3   3  -6    5.79    1.26
   3  -3  -6    5.01    0.96
  -3  -3   6    6.27    0.81
  -4  -3  -6   50.14    2.77
  -4   3   6   37.99    2.48
  -4   3   6   47.93    9.23
   4  -3   6   50.19    6.01
   4  -3   6   46.19    2.67
   4   3  -6   36.34    4.18
  -4  -3  -6   43.66    2.63
   4   3  -6   45.66    2.39
   4  -3  -6   42.03    2.42
  -4  -3   6   47.39    2.42
  -4   3  -6   48.46    2.76
  -5  -3  -6   22.52    1.53
  -5  -3  -6   20.78    1.40
   5  -3  -6   22.58    1.46
  -5   3  -6   23.88    1.55
   5  -3  -6   22.85    1.20
  -5   3  -6   20.22    1.60
   0  -4  -6    5.69    1.13
   0   4  -6    1.85    0.89
   0   4  -6    4.00    0.73
   0   4   6    2.89    0.52
   0  -4   6    6.69    2.87
   0  -4   6    3.51    0.81
   0  -4   6    2.98    0.68
   1   4  -6   20.08    1.72
   1  -4   6   20.35    5.47
   1  -4   6   21.58    1.53
   1   4  -6   21.22    1.83
   1   4  -6   23.36    1.39
   1  -4   6   20.84    1.70
  -1   4   6   29.56    6.17
  -1   4   6   23.97    1.37
   1   4   6   24.95    1.59
   1  -4  -6   22.41    1.46
   1  -4  -6   19.77    1.23
  -1  -4   6   20.40    3.87
  -1  -4   6   18.01    2.43
  -1   4  -6   23.22    2.10
  -1   4  -6   21.74    1.40
   2  -4   6    0.95    0.65
  -2   4   6    2.32    5.04
  -2   4   6    2.49    0.88
   2   4  -6    1.75    0.98
   2   4  -6    1.22    0.93
  -2  -4  -6    3.01    0.97
  -2  -4  -6    1.84    0.95
   2   4  -6    2.28    0.52
   2  -4   6    2.66    0.86
   2  -4  -6    1.41    0.36
  -2   4  -6    1.59    1.36
   2  -4  -6    2.11    0.56
  -2  -4   6    1.75    2.48
  -3   4   6   54.65    8.52
   3  -4   6   41.17    2.43
   3  -4   6   42.13    3.06
  -3  -4  -6   39.02    2.55
  -3  -4  -6   43.39    2.46
   3   4  -6   45.46    2.30
   3   4  -6   36.81    3.16
   3   4  -6   37.23    2.95
  -3  -4  -6   43.49    2.63
   3  -4  -6   41.27    2.32
  -4  -4  -6    5.08    1.08
   4   4  -6    5.75    0.94
  -4  -4  -6    5.95    1.04
   4  -4   6    4.85    0.81
  -4   4  -6    7.49    1.23
   4  -4  -6    5.01    0.84
  -5  -4  -6   10.92    0.89
  -5  -4  -6   10.70    1.12
   5  -4   6    8.22    1.35
  -5   4  -6   11.84    1.12
   5  -4  -6   10.98    0.96
   5  -4  -6    9.71    0.62
   0  -5   6    7.75    1.37
   0   5  -6    9.18    0.90
   0   5   6   10.87    0.94
   0   5  -6    7.85    1.70
   0  -5  -6   10.52    1.37
   0  -5   6    5.95    4.23
   0  -5   6   10.52    1.30
   1  -5   6   19.95    1.55
   1   5  -6   19.67    1.33
  -1   5   6   20.80    1.27
   1  -5   6   20.69    7.45
   1   5  -6   17.75    1.99
   1  -5   6   17.75    1.98
  -1   5  -6   17.67    1.30
   1   5   6   22.13    1.46
   1  -5  -6   19.40    1.36
  -1   5  -6   20.11    2.38
  -1  -5   6   19.83    3.77
  -2   5   6   29.38    1.96
   2  -5   6   34.84    2.05
  -2  -5  -6   32.40    2.14
  -2   5   6   40.27    9.04
   2   5  -6   30.85    2.56
   2  -5   6   32.62    2.55
  -2  -5  -6   29.78    2.31
   2   5  -6   33.38    1.88
   2   5   6   34.54    2.17
  -2   5  -6   33.86    3.33
  -2  -5   6   32.05    4.28
  -2  -5   6   33.14    2.32
   2  -5  -6   37.06    1.95
   2  -5  -6   29.63    1.71
  -3  -5  -6   25.99    1.85
   3   5  -6   19.19    3.04
  -3  -5  -6   26.63    1.77
   3  -5   6   26.76    1.72
   3   5  -6   25.55    1.58
  -3  -5  -6   26.34    2.19
   3  -5   6   25.59    3.04
  -3   5   6   22.45    8.36
   3  -5  -6   25.88    1.40
  -3  -5   6   22.14    2.01
   3  -5  -6   26.59    1.59
   4   5  -6   14.86    1.18
   4  -5   6   15.42    1.24
  -4  -5  -6   14.21    1.24
  -4   5  -6   13.57    1.48
   4  -5  -6   16.69    1.08
   4  -5  -6   15.43    0.88
   5  -5   6    7.75    1.02
  -5  -5  -6    5.74    0.66
  -5   5  -6    7.70    0.91
   5  -5  -6    4.63    0.73
   5  -5  -6    6.39    0.42
   0   6   6   81.10    4.00
   0   6  -6   83.33    4.03
   0  -6   6   81.40    4.11
   0  -6   6   61.84    9.53
   0   6  -6   71.70    4.76
  -1  -6  -6   12.43    1.25
   1   6  -6   11.02    0.97
   1   6  -6   13.75    2.27
  -1   6   6   11.18    0.90
   1  -6   6   12.50    1.22
   1  -6   6    9.03    1.68
   1  -6  -6   11.99    1.11
  -1   6  -6    8.81    0.95
  -1  -6   6   23.76    5.07
   1   6   6   10.80    1.07
  -1   6  -6   12.09    2.74
  -2  -6  -6   23.09    1.75
   2  -6   6   26.57    1.62
   2   6  -6   18.77    2.98
  -2  -6  -6   22.21    2.87
   2   6  -6   24.47    1.49
  -2  -6  -6   23.36    2.02
   2   6   6   24.92    1.67
  -2  -6   6   25.31    1.88
   2  -6  -6   23.72    1.51
   3  -6   6   16.58    1.29
   3   6  -6   18.45    1.21
  -3  -6  -6   13.81    1.43
  -3  -6  -6   19.94    1.49
  -3  -6   6   18.48    1.59
   3  -6  -6   16.02    0.94
   3  -6  -6   14.40    1.17
  -4  -6  -6    0.00    0.54
   4  -6   6    0.44    0.48
   4   6  -6    0.42    0.54
   4  -6  -6    0.71    0.39
  -4   6  -6    0.15    0.72
   4  -6  -6    0.25    0.21
   0   7   6    2.70    0.46
   0   7  -6    1.11    2.53
   0  -7   6   10.71    8.14
   0  -7   6    2.30    1.30
  -1  -7  -6   26.71    1.74
   1   7  -6   25.37    1.54
   1  -7   6   28.88    1.68
   1   7  -6   18.39    3.68
  -1   7   6   26.03    1.47
  -1   7  -6   21.62    3.90
   1   7   6   25.85    1.52
  -1   7  -6   23.03    1.49
   1  -7  -6   27.37    1.76
   2   7  -6    1.36    0.44
   2  -7   6    0.85    0.56
  -2  -7  -6    0.47    0.79
  -2  -7   6    2.00    0.81
   2   7   6    0.30    0.54
   2  -7  -6    0.55    0.53
  -3  -7  -6   12.30    1.13
   3   7  -6   13.48    0.97
  -3  -7  -6   13.55    1.34
   3  -7   6   14.06    1.05
  -3  -7   6   13.12    1.26
   3  -7  -6   14.07    0.98
   3   7   6   13.10    1.20
   4  -7   6   12.87    0.88
  -4  -7  -6   12.97    0.94
   4   7  -6   10.70    0.98
  -4   7  -6   11.34    1.15
   4  -7  -6   11.78    0.84
   0  -8  -6   14.94    1.23
   0   8  -6   12.83    0.99
   0   8   6   16.41    0.98
   1   8  -6    5.86    0.68
  -1   8   6    5.89    0.60
  -1  -8  -6    5.82    0.94
   1   8   6    6.75    0.69
  -1   8  -6    6.03    0.88
  -1  -8   6    6.86    0.96
   2  -8   6    2.86    0.55
   2   8  -6    3.02    0.57
  -2  -8  -6    4.10    0.84
   2   8   6    2.86    0.60
  -2  -8   6    3.85    0.84
   2  -8  -6    4.26    0.65
   3   8  -6    5.57    0.61
   3  -8   6    4.31    0.68
  -3  -8  -6    5.11    0.70
   3   8   6    5.05    0.72
   3  -8  -6    5.96    0.78
  -3  -8   6    5.88    0.81
  -3   8  -6    5.34    1.09
   0  -9  -6    1.34    0.54
   0  -9   6    1.03    0.44
   0   9   6    1.23    0.30
  -1  -9  -6    1.28    0.58
   1   9   6    1.06    0.30
   1  -9  -6    0.95    0.46
   2   9  -6    1.04    0.30
  -2  -9  -6    0.77    0.49
  -2  -9   6    0.76    0.48
   0   0  -7    0.18    0.64
   0   0   7    3.87    2.57
   0   0  -7    1.00    0.59
   0   0   7    0.48    0.53
   0   0  -7    0.23    0.40
  -1   0   7    2.08    1.87
   1   0  -7    2.60    0.57
  -1   0   7    3.20    0.63
  -1   0  -7    4.15    1.13
   1   0  -7    2.95    1.08
  -1   0   7    4.14    0.86
   1   0   7    5.63    1.12
   1   0   7    3.69    0.60
  -1   0  -7    2.59    0.96
   1   0  -7    3.69    0.72
   1   0  -7    3.55    0.58
   2   0  -7    0.30    0.52
   2   0   7    2.88    0.83
   2   0   7    0.14    0.71
  -2   0   7    1.35    1.95
   2   0   7    0.29    0.68
  -2   0   7    1.05    0.79
  -2   0   7    1.80    0.96
   2   0  -7    0.46    1.49
   3   0   7   -0.43    1.06
  -3   0  -7    0.41    0.94
  -3   0  -7   -1.25    1.22
   3   0   7   -0.27    0.95
  -3   0   7    0.59    2.55
   3   0  -7    0.39    0.34
   3   0   7   -0.77    0.78
   3   0  -7   -0.32    0.60
  -4   0  -7   21.28    2.10
   4   0  -7   24.49    1.36
   4   0  -7   22.35    1.70
  -4   0  -7   22.94    1.94
  -4   0   7   25.89    1.50
   4   0  -7   22.40    2.93
  -4   0  -7   25.79    1.87
   4   0   7   31.65    4.08
  -5   0  -7    0.33    0.68
   5   0  -7    0.02    0.27
  -5   0   7    0.35    0.42
  -5   0  -7   -0.18    1.07
   0   1   7    9.39    0.84
   0  -1  -7    6.81    1.07
   0  -1  -7    8.59    1.07
   0   1  -7    7.26    1.13
   0   1  -7    9.14    1.06
   0  -1  -7    7.20    0.82
   0   1   7    8.47    3.56
   0  -1   7    9.50    0.84
   0  -1   7    8.31    0.96
   0  -1   7    7.16    1.02
   0  -1   7    6.08    2.47
   0   1  -7    8.19    0.81
   0  -1  -7    8.61    1.65
   1  -1   7   20.98    1.46
  -1   1   7   21.14    1.31
   1  -1   7   19.93    1.50
   1   1  -7   23.59    1.23
   1   1  -7   18.61    1.43
  -1  -1  -7   19.44    2.01
  -1   1   7   27.11    3.71
   1  -1   7   23.18    1.34
   1   1  -7   19.05    2.09
   1   1  -7   21.23    1.46
   1   1   7   19.18    1.38
  -1  -1   7   17.17    1.53
  -1   1  -7   21.83    1.80
  -1  -1   7   24.30    3.24
   1  -1  -7   20.01    1.46
   1  -1  -7   20.59    1.37
  -1   1  -7   18.86    1.88
   1  -1  -7   20.18    1.17
   2  -1   7    6.00    1.20
   2   1  -7    7.50    1.09
  -2   1   7    6.70    1.27
  -2  -1  -7    7.68    1.51
  -2   1   7    8.99    1.39
   2   1  -7    5.69    1.74
   2   1  -7    8.42    0.71
  -2   1   7    5.95    2.37
   2   1  -7    7.73    1.10
   2  -1   7   10.47    1.33
   2  -1   7    8.85    1.04
   2  -1  -7    9.32    0.69
  -2  -1   7    8.10    2.13
   2   1   7    7.09    0.90
   2   1   7   10.06    1.66
  -2  -1   7    8.65    0.97
  -3   1   7   33.99    5.13
   3  -1   7   31.46    2.56
  -3  -1  -7   35.07    2.36
   3  -1   7   34.57    2.49
   3  -1   7   35.93    2.06
   3   1  -7   30.01    2.36
  -3  -1  -7   33.90    2.41
   3   1  -7   36.50    1.85
   3   1  -7   32.98    2.09
  -3   1   7   33.92    2.02
  -3  -1   7   36.89    1.98
   3   1   7   32.56    2.70
  -3   1  -7   32.83    2.41
  -3  -1   7   40.69    4.70
   3  -1  -7   30.99    1.99
   3  -1  -7   38.29    1.84
   3   1   7   32.01    2.27
   4  -1   7   16.34    2.09
   4   1  -7   12.14    2.74
  -4   1   7   20.21    5.56
   4   1  -7   16.33    1.69
  -4  -1  -7   16.07    1.68
  -4  -1  -7   15.40    1.48
   4  -1   7   16.52    3.00
   4   1  -7   18.22    1.07
  -4   1   7   19.02    1.25
  -4  -1   7   19.00    1.20
   4   1   7   13.28    4.01
  -4   1  -7   17.01    1.66
   4  -1  -7   17.18    1.03
  -4   1  -7   13.61    1.83
  -5  -1  -7   10.50    1.09
  -5   1   7    9.55    0.79
   5   1  -7    9.97    0.69
  -5   1  -7    7.97    1.00
  -5  -1   7    9.78    0.76
   5  -1  -7    8.75    1.55
  -5   1  -7   10.47    1.29
   5  -1  -7    9.85    0.66
   0  -2  -7  227.20   11.59
   0   2  -7  228.42   11.57
   0   2   7  251.61   11.59
   0   2  -7  252.63   11.82
   0   2  -7  225.73   11.62
   0  -2   7  248.30   11.68
   0  -2   7  232.88   11.61
   0  -2  -7  241.25   11.70
  -1   2   7  170.78    9.67
   1  -2   7  154.99    7.77
   1  -2   7  168.23    7.88
  -1  -2  -7  162.16    7.91
   1   2  -7  156.34    7.76
   1   2  -7  146.45    8.27
   1   2  -7  148.07    7.88
  -1   2   7  164.75    7.70
  -1  -2   7  155.29    7.78
  -1  -2   7  163.99    8.84
  -1   2  -7  140.01    7.71
   1   2   7  158.64    7.73
  -1   2  -7  165.13    8.09
  -1   2  -7  158.73    7.83
   1  -2  -7  164.21    7.66
   1  -2  -7  138.67    8.11
   1  -2  -7  165.29    7.73
   2   2  -7  107.88    5.72
   2   2  -7  115.64    5.60
   2  -2   7  112.53    5.89
  -2  -2  -7  110.46    5.88
   2   2  -7  113.59    5.90
   2  -2   7  108.81    5.72
  -2   2   7  123.08    7.61
   2   2   7  108.25    5.73
  -2   2  -7  118.43    6.34
  -2  -2   7  112.80    6.94
   2  -2  -7  128.55    5.60
   2  -2  -7  115.15    5.67
  -2   2  -7  106.62    5.93
  -3  -2  -7   60.14    3.49
   3  -2   7   61.47    3.45
   3   2  -7   60.59    3.69
  -3  -2  -7   68.17    3.66
  -3   2   7   56.94    3.38
   3   2  -7   55.59    3.41
  -3   2   7   62.66    6.34
   3  -2   7   61.76    3.79
   3   2  -7   66.53    3.20
  -3  -2   7   62.69    3.29
   3  -2  -7   70.15    3.20
  -3  -2   7   78.07    5.63
  -3   2  -7   60.27    3.64
   3  -2  -7   63.47    3.29
   4   2  -7   18.62    2.71
  -4  -2  -7   17.14    1.53
   4  -2   7   19.19    1.80
   4   2  -7   17.24    1.15
  -4  -2  -7   22.02    1.78
  -4   2   7   19.14    1.38
  -4   2  -7   16.75    1.67
   4  -2  -7   17.82    1.36
  -4  -2   7   19.91    1.25
  -4   2  -7   17.78    1.84
   4  -2  -7   20.84    1.11
   5   2  -7    8.46    0.72
  -5  -2  -7    7.71    0.98
   5  -2  -7    8.44    0.58
   5  -2  -7    7.29    1.15
  -5   2  -7    8.58    1.01
  -5   2  -7    7.33    1.17
   0  -3   7    4.81    0.72
   0  -3   7    2.55    3.03
   0   3  -7    3.76    0.72
   0  -3  -7    5.23    1.04
   0   3  -7    5.81    0.94
   0   3   7    5.15    0.74
  -1  -3  -7   13.40    1.45
  -1   3   7   13.08    4.92
   1  -3   7    7.92    1.31
   1   3  -7   10.76    1.28
   1  -3   7    8.88    1.16
  -1   3   7   11.90    0.88
   1   3  -7   11.25    1.27
   1  -3  -7    7.43    1.94
  -1  -3   7    6.97    2.44
  -1   3  -7    9.03    1.73
   1  -3  -7    9.87    0.73
   1  -3  -7    8.65    1.04
  -1   3  -7    9.87    1.00
  -1  -3   7    9.12    1.67
   1   3   7    8.52    1.02
  -2  -3  -7   14.34    1.66
   2   3  -7   17.56    1.52
   2   3  -7   19.14    1.19
  -2   3   7   19.51    4.24
   2   3  -7   19.50    1.65
   2  -3   7   18.15    1.81
   2  -3   7   20.30    1.54
  -2   3  -7   18.56    2.60
  -2  -3   7   21.76    3.99
   2  -3  -7   18.70    1.32
   2  -3  -7   19.44    1.10
  -2   3  -7   14.97    1.92
   2   3   7   19.55    1.49
  -3   3   7    4.27    4.40
   3   3  -7    3.06    0.94
   3  -3   7    2.08    0.72
  -3  -3  -7    4.67    1.07
   3   3  -7    3.10    1.40
   3   3  -7    2.18    0.44
   3  -3   7    2.98    1.23
  -3  -3  -7    3.51    0.93
  -3   3  -7    1.64    1.19
   3  -3  -7    2.74    0.50
   3  -3  -7    2.13    0.55
   4   3  -7   15.31    1.02
  -4  -3  -7   14.65    1.38
   4  -3   7   15.91    1.49
  -4  -3  -7   14.54    1.50
   4  -3  -7   13.61    0.90
  -4   3  -7   12.29    1.57
  -4   3  -7   17.19    1.69
   4  -3  -7   14.84    1.15
   5   3  -7    8.17    0.84
  -5  -3  -7    7.90    0.85
  -5  -3  -7    8.08    1.01
   5  -3  -7    9.85    0.57
   5  -3  -7    9.24    0.97
  -5   3  -7    8.30    1.06
  -5   3  -7    9.07    1.12
   0  -4   7    1.63    3.46
   0  -4   7    4.77    1.18
   0  -4   7    4.24    0.73
   0  -4  -7    3.05    0.69
   0   4   7    5.62    0.77
   0   4  -7    3.24    1.17
   0   4  -7    4.82    0.75
  -1  -4  -7   10.11    1.34
   1  -4   7   10.81    1.15
   1  -4   7    7.87    1.59
   1   4  -7    7.43    1.39
   1   4  -7   10.30    1.50
   1   4  -7   10.78    0.87
  -1   4   7    8.38    0.84
  -1   4  -7    8.89    0.93
   1  -4  -7    9.19    1.04
  -1  -4   7    9.87    1.71
   1   4   7   10.09    0.99
  -1   4  -7   11.33    1.87
   1  -4  -7    7.50    0.73
  -1  -4   7    6.07    3.26
  -2   4   7   15.83    6.69
  -2  -4  -7   23.41    1.72
   2   4  -7   23.24    1.36
   2  -4   7   20.17    2.12
   2   4  -7   22.53    1.79
   2   4  -7   21.80    2.05
   2  -4   7   22.30    1.60
  -2  -4   7   27.70    5.37
   2   4   7   20.88    1.63
   2  -4  -7   20.67    1.22
  -2   4  -7   21.86    3.11
   2  -4  -7   20.55    1.45
   3   4  -7   16.08    2.38
  -3  -4  -7   14.59    1.49
  -3  -4  -7   17.32    1.68
  -3   4   7   21.83    6.72
   3  -4   7   13.88    1.33
   3  -4   7   12.48    2.52
   3   4  -7   14.91    1.08
   3   4  -7   13.59    1.91
   3  -4  -7   15.19    0.93
   3  -4  -7   15.64    1.17
   4   4  -7    5.46    0.73
   4  -4   7    6.90    1.03
  -4  -4  -7    5.98    1.01
   4  -4  -7    5.75    0.48
   4  -4  -7    5.16    0.77
  -4   4  -7    5.69    1.20
  -5  -4  -7    4.80    0.67
   5   4  -7    4.16    0.70
  -5  -4  -7    5.23    1.12
   5  -4   7    4.27    1.08
   5  -4  -7    5.62    0.39
  -5   4  -7    6.51    0.88
   5  -4  -7    4.32    0.80
   0  -5   7    2.91    0.77
   0  -5   7    3.73    5.62
   0   5  -7    0.68    1.48
   0  -5  -7    2.28    0.82
   0   5  -7    2.89    0.49
   0   5   7    2.75    0.48
   1  -5   7   -0.37    1.28
  -1   5   7    0.79    0.40
  -1  -5  -7    1.65    0.75
   1   5  -7    0.68    1.35
   1   5  -7    1.35    0.47
   1  -5   7    1.36    0.66
  -1  -5   7    0.49    3.98
  -1   5  -7   -0.12    0.46
   1   5   7    0.95    0.49
  -1   5  -7    0.99    1.86
   1  -5  -7    1.00    0.59
   2   5  -7   17.67    1.10
  -2  -5  -7   18.24    1.46
   2  -5   7   15.03    2.49
   2   5  -7   10.56    2.31
   2  -5   7   15.23    1.33
   2  -5  -7   16.44    1.17
   2   5   7   14.31    1.30
  -2  -5   7   21.02    4.75
  -2  -5   7   13.75    1.78
   2  -5  -7   13.71    0.92
  -3  -5  -7    4.87    1.11
  -3  -5  -7    1.89    0.81
   3   5  -7    3.42    0.71
   3  -5   7    3.23    0.67
   3  -5  -7    4.40    0.78
   3  -5  -7    3.51    0.44
   3   5   7    4.42    0.87
   4  -5   7   14.27    1.13
  -4  -5  -7   14.13    1.17
  -4  -5  -7   14.46    1.47
   4   5  -7   14.94    1.02
   4  -5  -7   13.21    0.80
   4  -5  -7   15.58    1.03
   0   6   7   41.78    2.14
   0   6  -7   38.17    3.48
   0  -6   7   38.67    2.33
   0  -6   7   29.70    7.28
   0   6  -7   38.76    2.15
   1  -6   7   27.50    3.52
   1  -6   7   30.45    1.91
  -1   6   7   31.04    1.72
   1   6  -7   33.41    1.80
  -1  -6  -7   33.31    2.01
   1   6  -7   29.53    3.24
  -1  -6   7   29.04    5.97
  -1   6  -7   29.36    1.76
   1   6   7   30.52    1.79
   1  -6  -7   32.83    1.88
  -2  -6  -7   34.01    2.58
   2   6  -7   34.17    2.02
  -2  -6  -7   38.06    2.27
   2  -6   7   37.86    2.12
  -2  -6   7   45.00    9.28
  -2  -6   7   38.60    2.34
   2   6   7   36.59    2.10
   2  -6  -7   37.60    2.06
  -3  -6  -7    4.70    0.96
   3   6  -7    6.25    0.70
   3  -6   7    5.27    0.85
  -3  -6   7    4.98    1.58
   3   6   7    4.95    0.76
   3  -6  -7    5.23    0.77
   3  -6  -7    4.98    0.49
   4   6  -7    6.36    0.71
   4  -6   7    7.37    0.79
  -4  -6  -7    5.38    0.75
  -4   6  -7    7.26    0.91
   4  -6  -7    7.16    0.70
   0   7   7    3.81    0.59
   0   7  -7    5.01    0.66
   1   7  -7    7.84    0.79
   1  -7   7    9.56    1.08
  -1   7   7    6.44    0.71
  -1  -7  -7    9.56    1.10
   1   7   7    8.89    0.79
  -1   7  -7    7.63    0.88
   1  -7  -7    9.20    1.36
  -1  -7   7    9.41    1.14
   2  -7   7    0.93    0.49
   2   7  -7    0.31    0.37
  -2  -7  -7    1.12    0.72
   2  -7  -7    0.70    0.53
   2   7   7    0.76    0.46
  -2  -7   7    0.32    0.73
   3   7  -7    6.30    0.67
  -3  -7  -7    7.56    0.83
   3  -7   7    7.03    0.79
  -3  -7   7    6.26    1.36
   3   7   7    7.94    0.86
   3  -7  -7    7.12    0.77
   0  -8  -7    7.42    0.84
   0   8  -7    6.26    0.65
   0   8   7    7.46    0.62
  -1  -8  -7   17.73    1.21
  -1   8   7   15.20    0.95
   1   8  -7   14.54    1.01
   1   8   7   18.22    1.02
  -1  -8   7   14.94    1.20
   2  -8   7    7.47    0.84
  -2  -8  -7    6.95    0.84
   2   8  -7    6.94    0.66
   2   8   7    7.71    0.65
  -2  -8   7    5.96    0.85
  -3  -8  -7    6.53    0.66
   3  -8   7    6.17    0.66
   3   8  -7    6.48    0.60
   3  -8  -7    9.64    1.50
  -3   8  -7    5.45    1.06
   3   8   7    6.95    0.66
   0  -9   7    0.64    0.46
   0  -9  -7   -0.03    0.48
   0   9   7    0.40    0.25
   1  -9   7    7.47    0.67
   1   9  -7    7.83    0.61
  -1  -9  -7    9.11    0.76
   1   9   7    8.81    0.58
   1  -9  -7    7.85    0.70
  -1  -9   7    8.29    0.76
   0   0  -8    1.40    0.61
   0   0   8    0.05    4.10
   0   0   8    2.90    0.77
   0   0  -8    1.59    0.99
   0   0   8    1.00    0.54
   0   0  -8    1.85    0.44
   0   0   8    1.23    0.41
   1   0  -8    0.18    0.85
  -1   0   8   -1.53    2.48
   1   0   8    0.28    0.75
   1   0   8   -0.20    0.45
   1   0  -8   -0.61    1.86
  -1   0  -8   -1.08    0.92
   1   0   8    0.90    0.57
   1   0  -8    0.60    0.51
  -1   0   8    0.23    0.56
   1   0  -8    0.19    0.32
   2   0  -8    0.16    1.01
  -2   0   8    1.18    2.61
   2   0  -8   -0.06    0.53
   2   0  -8    0.33    0.31
   2   0   8   -0.25    0.55
  -2   0   8    1.66    0.91
   2   0   8    0.38    0.73
   2   0   8    1.01    0.96
   3   0  -8    1.20    0.57
   3   0   8    1.25    0.91
  -3   0   8    1.50    0.67
   3   0   8    0.71    0.60
   3   0   8    2.36    1.49
   3   0  -8    1.66    1.32
  -3   0  -8   -0.43    0.87
   3   0  -8    0.96    0.32
  -3   0   8    1.10    3.59
  -4   0  -8    0.83    0.88
   4   0  -8    1.15    0.31
  -4   0  -8    0.79    1.27
   4   0  -8    1.47    0.66
   5   0  -8    0.35    0.25
  -5   0  -8    0.61    0.62
   0   1   8   -0.04    0.40
   0  -1   8   -0.77    0.53
   0  -1   8   -3.94    3.96
   0  -1  -8    0.83    0.58
   0  -1  -8   -0.24    0.48
   0   1  -8   -0.89    0.51
   0   1  -8    0.25    0.93
   0  -1   8    0.91    0.75
   0  -1   8    0.04    0.39
   0   1  -8    0.21    0.38
   1   1  -8   15.11    1.21
   1  -1   8   13.85    1.45
   1   1  -8   10.07    3.13
   1  -1   8   13.33    1.24
   1   1  -8   14.00    0.93
   1   1  -8   12.54    1.38
  -1  -1  -8    9.92    1.75
  -1   1   8   14.16    1.02
   1  -1   8   14.32    1.02
  -1   1   8   17.59    4.02
  -1  -1   8   14.49    1.31
   1   1   8   13.80    1.05
   1  -1  -8    9.71    2.92
   1   1   8   12.46    1.27
  -1   1  -8   10.46    2.16
   1  -1  -8   12.22    0.89
   1  -1  -8   14.18    1.52
  -1  -1   8    9.83    3.01
   1  -1  -8   11.97    1.10
  -1   1  -8   15.57    1.62
   2   1  -8   29.20    1.46
  -2   1   8   26.88    4.24
   2  -1   8   23.32    2.10
   2   1  -8   25.08    1.98
  -2   1   8   25.96    1.79
   2  -1   8   26.44    1.79
   2   1  -8   24.78    1.66
   2  -1   8   27.69    1.59
   2   1   8   23.87    1.86
  -2  -1   8   27.65    4.38
   2  -1  -8   28.09    1.45
   2   1   8   28.50    1.67
   2  -1  -8   25.74    1.61
  -2   1  -8   23.16    2.08
   2  -1  -8   22.98    2.09
   3   1  -8    4.08    0.52
   3  -1   8    2.99    1.51
   3  -1   8    3.78    0.94
  -3  -1  -8    2.43    1.01
  -3  -1  -8    6.34    1.33
   3   1  -8    2.62    1.59
   3   1  -8    3.36    0.69
  -3   1   8    4.02    3.82
   3  -1  -8    4.09    0.85
   3  -1  -8    3.42    0.51
  -3  -1   8    7.16    3.71
   3   1   8    5.27    1.02
   3   1   8    4.58    1.46
  -3   1  -8    2.47    1.03
   3   1   8    4.61    1.13
  -4  -1  -8   50.00    2.88
   4  -1   8   47.05    3.05
   4   1  -8   50.62    2.82
  -4  -1  -8   52.24    2.93
   4   1  -8   52.15    2.53
  -4   1  -8   43.96    3.02
   4  -1  -8   48.80    2.52
   4  -1  -8   48.96    2.66
  -4   1  -8   52.66    2.92
  -5  -1  -8    2.19    0.66
  -5   1  -8    1.11    0.66
   5  -1  -8    3.59    0.99
  -5   1  -8    2.56    1.24
   5  -1  -8    1.65    0.34
   0  -2   8    0.37    0.54
   0  -2   8   -1.10    3.37
   0   2  -8    0.40    0.66
   0   2   8   -0.18    0.39
   0   2  -8    0.92    0.39
   0  -2   8    1.18    0.91
   0  -2  -8    0.90    0.62
   0   2  -8    0.47    1.14
   1  -2   8   17.11    1.34
   1   2  -8   17.65    1.58
   1   2  -8   18.23    1.12
  -1   2   8   18.11    4.70
   1   2  -8   16.71    1.37
  -1  -2  -8   15.58    1.94
  -1   2   8   16.69    1.15
   1  -2   8   17.04    1.67
  -1  -2   8   22.07    3.74
  -1  -2   8   18.77    1.47
   1  -2  -8   16.98    1.04
   1  -2  -8   16.34    1.22
  -1   2  -8   16.83    2.29
   1   2   8   17.92    1.19
   1  -2  -8   16.41    2.05
   1  -2  -8   12.78    3.20
   2  -2   8    1.57    0.92
  -2   2   8    6.81    3.74
   2   2  -8    0.25    1.03
   2  -2   8    0.90    0.68
  -2  -2  -8    2.18    1.17
   2   2  -8    1.06    0.36
   2   2   8    0.13    0.57
  -2  -2   8    3.62    3.12
   2   2   8    0.66    0.84
   2  -2  -8    1.10    0.51
  -2   2  -8    1.01    1.15
  -3   2   8   15.24    5.34
   3  -2   8   15.40    2.36
   3   2  -8   15.60    0.95
   3   2  -8   11.00    2.09
   3   2  -8   12.41    1.42
  -3  -2  -8   13.27    1.69
  -3  -2  -8   16.12    1.67
   3  -2   8   15.14    1.44
   3   2   8   14.33    2.24
   3   2   8   14.33    1.36
  -3  -2   8   17.96    4.10
   3  -2  -8   13.02    1.14
   3  -2  -8   14.72    0.91
   3   2   8   20.05    3.13
  -3   2  -8   14.38    1.68
  -4  -2  -8    0.67    0.86
   4  -2   8   -0.36    0.80
   4   2  -8    1.43    1.00
  -4  -2  -8    0.22    0.79
   4   2  -8   -0.20    0.30
  -4   2  -8    0.37    0.94
   4  -2  -8    0.09    0.27
   4   2   8   -1.10    0.75
   4  -2  -8    0.56    0.50
  -4   2  -8    0.98    0.86
   5   2  -8   13.64    0.83
  -5  -2  -8   13.08    1.10
   5  -2  -8    9.86    1.26
   5  -2  -8   12.83    0.74
  -5   2  -8   14.21    1.13
  -5   2  -8   13.18    1.34
   0  -3   8   16.77    1.43
   0   3  -8   16.37    1.14
   0   3  -8   16.56    1.98
   0   3  -8   18.56    1.61
   0   3   8   17.64    1.16
   0  -3   8   20.75    4.85
   0  -3   8   19.78    2.16
   0  -3  -8   14.19    1.41
   1  -3   8    3.06    0.72
   1   3  -8    2.98    0.69
   1   3  -8    4.60    1.22
   1   3  -8    4.57    0.68
  -1  -3  -8    5.19    1.03
  -1   3   8    3.16    0.49
   1  -3   8    2.37    1.08
   1  -3  -8    3.13    0.59
  -1   3  -8    3.69    1.81
   1   3   8    3.27    0.55
  -1   3  -8    2.92    1.07
  -1  -3   8    1.18    0.89
  -1  -3   8    4.19    2.93
   1  -3  -8    2.56    0.54
  -2  -3  -8   -0.90    1.03
   2  -3   8   -0.29    1.08
  -2   3   8    1.96    6.26
   2   3  -8    1.19    0.67
   2   3  -8    1.69    1.17
   2  -3   8    0.97    0.65
   2   3  -8    0.24    0.36
  -2   3  -8    1.42    2.78
  -2  -3   8    3.20    3.41
   2  -3  -8    1.03    0.51
   2   3   8    1.11    0.58
   3  -3   8    2.27    0.69
   3   3  -8    1.88    0.79
   3  -3   8    0.76    1.65
  -3  -3  -8    1.46    0.93
   3   3  -8   -0.12    1.99
  -3  -3  -8    2.66    0.88
  -3   3   8    7.30    6.17
   3   3  -8    2.01    0.40
   3  -3  -8    1.17    0.30
   3  -3  -8    1.36    0.50
   3   3   8    1.20    0.67
  -3   3  -8   -0.76    1.25
  -3  -3   8    6.98    5.08
  -4  -3  -8    3.41    0.87
   4   3  -8    3.91    1.71
   4  -3   8    3.85    0.77
  -4  -3  -8    5.16    0.97
   4   3  -8    4.78    0.59
  -4   3  -8    4.79    1.08
   4  -3  -8    4.39    0.75
   4   3   8    6.53    1.37
   4  -3  -8    3.22    0.41
   5   3  -8   14.16    0.87
  -5  -3  -8   13.63    1.09
   5  -3  -8   12.18    0.72
  -5   3  -8   12.49    1.16
   5  -3  -8   13.31    1.10
   0   4  -8    0.22    1.49
   0  -4   8    3.49    6.16
   0  -4  -8   -0.38    0.81
   0  -4   8    0.08    0.61
   0   4  -8    0.18    0.39
   0   4   8    0.38    0.40
   1   4  -8    4.44    0.87
   1  -4   8    4.18    0.71
   1   4  -8    3.29    1.42
   1  -4   8    0.95    1.33
   1   4  -8    3.88    0.68
  -1  -4  -8    6.35    1.21
  -1   4  -8    2.61    0.62
  -1  -4   8    1.50    3.96
  -1  -4   8    3.77    1.09
   1  -4  -8    4.45    0.88
   1   4   8    2.83    0.52
  -1   4  -8    3.09    2.02
  -2  -4  -8    4.47    1.00
   2  -4   8    3.24    0.69
   2   4  -8    4.26    0.91
   2  -4   8    0.13    1.37
   2  -4  -8    3.34    0.47
  -2   4  -8    4.71    3.24
   2   4   8    3.22    0.61
   2  -4  -8    3.11    0.62
  -2  -4   8    7.67    4.42
   3   4  -8    2.64    0.45
  -3  -4  -8    2.71    0.93
   3  -4   8    2.40    0.70
   3   4  -8    4.07    1.00
  -3  -4  -8    4.47    0.90
   3   4   8    2.01    0.69
   3  -4  -8    3.46    0.44
   3  -4  -8    3.43    0.61
   4  -4   8    8.66    0.99
  -4  -4  -8    6.55    1.09
  -4  -4  -8    6.53    0.91
   4   4  -8    6.92    0.67
  -4   4  -8    5.38    1.06
   4  -4  -8    5.78    0.48
   4  -4  -8    7.44    0.76
   0  -5   8  122.22    5.82
   0   5  -8   97.77    6.49
   0   5  -8  120.69    5.77
   0   5   8  117.88    5.74
   0  -5   8  125.53   13.58
   1  -5   8   23.89    1.55
  -1  -5  -8   22.03    1.60
   1   5  -8   22.62    1.34
  -1   5   8   21.20    1.28
   1   5  -8   15.80    2.59
   1   5   8   20.69    1.33
  -1  -5   8   30.06    6.16
  -1   5  -8   18.66    3.58
  -1   5  -8   18.76    1.38
   1  -5  -8   21.91    1.44
  -2  -5  -8   34.58    2.26
   2  -5   8   35.34    2.13
   2   5  -8   36.72    1.99
  -2  -5   8   36.37    6.69
   2  -5  -8   37.11    2.03
   2   5   8   36.37    2.05
  -3  -5  -8    3.39    1.01
  -3  -5  -8    4.08    0.83
   3  -5   8    2.26    0.58
   3   5   8    2.90    0.62
   3  -5  -8    1.98    0.47
   3  -5  -8    2.69    0.40
   4   5  -8    1.44    0.39
  -4  -5  -8    1.43    0.92
   4  -5   8    1.84    0.50
  -4  -5  -8    2.31    0.56
   4  -5  -8    2.04    0.33
  -4   5  -8    2.05    0.75
   4  -5  -8    2.06    0.43
   0  -6   8    3.50   10.93
   0  -6   8    3.10    0.81
   0   6  -8    6.68    2.85
   0   6   8    3.78    0.63
   0   6  -8    4.06    0.66
   1  -6   8    8.60    1.06
  -1  -6  -8    8.53    1.16
  -1   6   8    9.31    0.75
   1  -6  -8    9.26    1.15
   1   6   8    9.04    0.82
  -1  -6   8    8.26    1.27
  -2  -6  -8    1.92    0.84
   2  -6   8    1.38    0.54
   2   6  -8    1.28    0.41
  -2  -6  -8    3.00    1.13
  -2  -6   8    0.78    0.97
   2  -6  -8    2.42    0.55
   3   6  -8   22.27    1.24
   3  -6   8   21.30    1.34
  -3  -6  -8   20.14    1.44
   3  -6  -8   21.69    1.29
   3   6   8   21.14    1.33
   4  -6   8    1.10    0.39
  -4  -6  -8    1.35    0.48
   4   6  -8    1.22    0.37
   4  -6  -8    2.02    0.41
  -4   6  -8    1.43    0.55
   0   7  -8   20.49    1.28
   0   7   8   22.34    1.26
   0  -7  -8   22.44    1.48
   1   7  -8   11.49    0.88
  -1   7   8   12.97    0.83
   1  -7   8   11.90    1.12
  -1  -7  -8   13.92    1.16
   1   7   8   12.99    0.88
  -1  -7   8   11.62    1.18
   2   7  -8    7.08    0.62
   2  -7   8    6.69    0.83
  -2  -7  -8    5.53    0.92
  -2  -7   8    7.20    1.10
   2   7   8    5.20    0.65
   3  -7   8   26.46    1.43
  -3  -7  -8   25.77    1.49
   3   7  -8   25.65    1.38
   3  -7  -8   25.52    1.43
   3   7   8   23.25    1.41
   0  -8  -8    3.03    0.60
   0  -8   8    2.04    0.54
   0   8   8    2.00    0.40
   0   8  -8    2.37    0.51
  -1  -8  -8    2.67    0.59
   1   8  -8    2.41    0.46
   1  -8  -8    2.35    0.51
   1   8   8    2.26    0.36
  -1  -8   8    2.73    0.60
   2  -8   8    9.56    0.91
   2   8  -8    7.14    0.62
  -2  -8  -8    9.56    0.81
   2   8   8    8.76    0.64
   0  -9   8   19.42    1.19
   0  -9  -8   21.22    1.19
   0   0  -9   -0.51    0.60
   0   0  -9    1.16    0.49
   0   0   9   -0.09    1.08
   0   0   9    0.42    0.37
   0   0   9    0.52    0.55
   1   0   9   38.83    2.66
   1   0   9   39.53    2.07
  -1   0   9   37.21    5.47
   1   0   9   39.13    2.20
  -1   0   9   37.67    2.18
   1   0  -9   39.67    2.17
   1   0  -9   36.60    2.00
  -1   0  -9   35.98    2.46
   1   0  -9   34.38    2.66
  -2   0   9    5.29    4.08
   2   0  -9    1.24    1.52
   2   0  -9    1.67    0.55
   2   0  -9    2.51    0.51
  -2   0   9    0.86    0.95
   2   0   9    1.20    0.47
   2   0   9    2.44    0.73
   2   0   9    1.22    1.17
   3   0   9  109.07    5.60
  -3   0   9  107.45   10.45
   3   0   9  120.36    5.77
   3   0  -9  126.27    5.55
   3   0  -9  108.71    5.61
  -3   0  -9  116.14    5.86
   3   0   9   94.08    6.49
  -4   0  -9   13.64    1.32
   4   0  -9   13.06    0.83
   4   0  -9   14.74    1.28
   5   0  -9   49.39    2.49
  -5   0  -9   51.25    2.63
   0  -1   9    4.06    1.38
   0   1   9    4.26    0.68
   0   1  -9    1.32    1.72
   0   1  -9    4.27    0.76
   0  -1   9    5.06    1.02
   0  -1  -9    5.59    1.08
   0   1  -9    4.78    0.79
   0   1   9    5.21    0.98
  -1   1   9   78.23    4.17
   1   1  -9   83.21    4.21
  -1   1   9   78.83    9.41
   1  -1   9   81.77    4.52
   1  -1   9   89.27    4.24
  -1  -1  -9   76.94    4.45
   1   1  -9   88.96    4.11
  -1   1   9   82.77    4.09
   1   1  -9   74.04    4.51
   1  -1   9   82.70    4.11
  -1   1  -9   81.44    4.30
   1  -1  -9   76.42    4.06
   1  -1  -9   86.07    4.17
  -1  -1   9   90.93    8.07
   1   1   9   86.47    4.14
  -1  -1   9   83.09    4.22
   1   1   9   83.39    4.20
   1  -1  -9   69.48    4.83
   2  -1   9   25.10    2.31
   2  -1   9   19.49    1.59
   2   1  -9   22.79    1.31
  -2   1   9   21.30    1.67
   2   1  -9   23.28    1.53
   2   1  -9   17.54    2.13
   2  -1   9   24.52    1.39
  -2   1   9   24.28    4.80
   2   1   9   22.80    1.69
   2   1   9   23.51    1.42
   2   1   9   24.12    2.39
   2  -1  -9   21.16    2.60
  -2  -1   9   21.08    4.23
  -2   1  -9   23.07    1.91
   2  -1  -9   22.20    1.27
   2  -1  -9   21.79    1.46
   3   1  -9   15.38    2.83
   3  -1   9   17.10    3.24
   3   1  -9   20.29    1.46
  -3   1   9   21.61    6.09
   3   1  -9   21.56    1.21
   3  -1   9   21.94    1.71
  -3  -1  -9   20.53    1.81
   3  -1  -9   21.96    1.39
   3  -1  -9   20.84    1.18
   3   1   9   20.88    1.40
   3   1   9   20.41    1.82
  -3   1  -9   19.79    1.86
   3   1   9   25.59    3.30
  -3  -1   9   27.27    5.75
  -4  -1  -9   19.56    1.63
   4  -1   9   19.28    1.94
   4   1  -9   23.34    1.21
   4   1  -9   24.43    1.63
  -4   1  -9   19.01    1.82
   4  -1  -9   22.28    1.41
   4  -1  -9   20.73    1.17
  -4   1  -9   22.20    1.62
  -5  -1  -9    4.58    0.75
  -5   1  -9    5.49    0.89
   5  -1  -9    4.08    0.39
   0   2  -9   14.76    1.42
   0  -2   9   22.92    8.95
   0   2  -9   14.65    2.35
   0  -2   9   16.02    1.29
   0   2   9   14.34    1.07
   0  -2  -9   16.71    1.41
   0   2  -9   15.98    1.09
  -1   2   9   24.59    1.41
  -1  -2  -9   19.99    2.90
   1   2  -9   23.35    1.62
   1  -2   9   21.91    2.28
   1  -2   9   23.04    1.60
   1   2  -9   25.02    1.40
   1   2  -9   21.74    2.20
   1  -2  -9   21.03    1.32
  -1  -2   9   30.61    4.65
   1   2   9   23.25    1.63
  -1   2  -9   22.00    3.53
   1   2   9   23.79    1.43
   1  -2  -9   23.13    1.54
  -1  -2   9   27.09    1.67
   2   2  -9    7.01    1.58
  -2   2   9    3.47    0.75
  -2  -2  -9    3.34    1.42
   2  -2   9    4.83    1.51
  -2   2   9    3.94    6.50
   2  -2   9    5.41    1.13
   2   2  -9    5.58    1.00
   2   2  -9    3.58    0.62
   2   2   9    5.08    0.84
  -2   2  -9    4.22    1.22
   2  -2  -9    5.48    0.85
   2   2   9    4.54    0.82
  -2  -2   9    4.68    3.96
   2  -2  -9    4.71    0.53
  -3  -2  -9   18.95    1.73
   3   2  -9   22.19    1.54
   3   2  -9   20.40    1.19
   3  -2   9   21.21    1.55
  -3  -2  -9   20.57    1.93
   3  -2  -9   20.92    1.33
  -3   2  -9   20.89    1.74
   3   2   9   17.99    1.38
   3  -2  -9   20.16    1.15
   3   2   9   19.91    2.03
   4  -2   9    5.78    1.24
  -4  -2  -9    5.22    0.91
   4   2  -9    5.23    0.53
  -4  -2  -9    3.32    1.25
   4   2  -9    6.97    1.19
   4  -2  -9    6.31    0.83
  -4   2  -9    6.05    1.16
   4  -2  -9    5.12    0.46
  -4   2  -9    4.81    1.09
   0  -3  -9    1.79    0.77
   0  -3   9    1.15    0.67
   0   3  -9    0.64    0.78
   0   3  -9    2.66    1.83
   0  -3   9    5.65    7.22
   0   3   9    2.24    0.45
   0   3  -9    1.76    0.44
   1  -3   9  130.03    5.81
   1  -3   9  108.61    6.24
   1   3  -9  100.21    5.65
  -1   3   9  118.00    5.65
   1   3  -9  118.94    5.77
   1   3  -9   99.59    6.17
  -1  -3  -9  121.95    5.91
   1   3   9  121.73    5.69
  -1  -3   9  115.73    9.85
   1  -3  -9  100.82    5.59
  -1  -3   9  119.66    5.77
  -1   3  -9  108.07    6.94
   1  -3  -9  122.25    5.71
  -2  -3  -9    2.22    1.17
  -2   3   9   -0.47   16.30
   2   3  -9    3.18    0.66
   2  -3   9    1.96    0.65
   2   3  -9    1.94    0.42
   2  -3   9    0.82    1.80
   2   3  -9    2.73    1.81
  -2   3  -9    2.00    1.98
   2   3   9    3.03    0.79
   2  -3  -9    1.32    0.50
   2  -3  -9    2.00    0.34
   2   3   9    1.86    0.51
  -2  -3   9   -1.29    4.74
  -3  -3  -9   21.10    1.79
   3   3  -9   21.71    1.56
   3  -3   9   22.34    1.58
  -3  -3  -9   21.91    1.72
   3   3  -9   20.65    1.25
   3  -3  -9   21.15    1.17
   3  -3  -9   18.94    1.35
   3   3   9   25.62    2.72
   3   3   9   20.53    1.40
   4  -3   9    6.49    1.08
   4   3  -9    5.78    0.56
  -4  -3  -9    5.83    1.03
   4   3  -9    5.15    1.09
   4  -3  -9    6.27    0.77
   4  -3  -9    5.91    0.46
  -4   3  -9    6.80    1.40
   4   3   9    6.36    0.90
   0  -4  -9   16.86    1.83
   0  -4   9   23.83    1.51
   0   4  -9   19.02    1.27
   0  -4   9   14.10    8.80
   0   4  -9   19.31    2.96
   0   4   9   22.80    1.29
   1   4  -9    1.09    2.00
  -1   4   9    0.30    0.42
   1   4  -9    0.93    0.75
   1   4  -9    1.40    0.40
   1  -4   9    0.74    0.59
   1  -4   9    4.57    2.10
  -1  -4  -9    2.41    1.02
  -1  -4   9    0.64    1.17
   1  -4  -9    2.07    0.61
  -1   4  -9    1.36    3.02
   1   4   9    1.09    0.43
  -1  -4   9   -3.34    5.41
   2  -4   9   18.58    1.38
  -2  -4  -9   18.20    1.70
   2   4  -9   16.83    1.11
   2   4  -9   14.63    3.40
   2   4  -9   16.90    1.48
  -2  -4   9   19.72    6.62
   2   4   9   17.67    1.20
   2  -4  -9   17.01    1.22
   2  -4  -9   14.44    1.01
   2   4   9   21.23    1.60
  -3  -4  -9   10.03    1.20
  -3  -4  -9    9.75    1.29
   3  -4   9   12.12    1.09
   3   4  -9   12.03    1.28
   3   4  -9   11.58    0.80
   3  -4  -9   11.72    0.92
   3  -4  -9    9.68    0.68
   3   4   9   10.00    0.98
  -4  -4  -9    4.00    0.82
   4   4  -9    5.15    0.52
  -4  -4  -9    5.28    0.98
  -4   4  -9    4.67    0.94
   4   4   9    4.44    0.90
   4  -4  -9    4.17    0.41
   4  -4  -9    5.74    0.68
   0   5  -9    3.20    2.78
   0   5   9    1.42    0.41
   0  -5   9    2.58    0.71
   0   5  -9    1.40    0.42
   1  -5   9    4.21    0.70
  -1   5   9    3.70    0.64
  -1  -5  -9    4.64    0.87
   1   5  -9    3.62    0.63
   1   5  -9    5.42    3.29
   1   5   9    5.07    0.65
  -1  -5   9    6.58    1.80
   1  -5  -9    4.19    0.73
  -2  -5  -9    0.05    0.91
   2  -5   9    0.64    0.55
   2   5  -9    0.39    0.36
  -2  -5  -9   -0.42    0.83
   2  -5  -9    1.02    0.51
   2   5   9   -0.45    0.43
  -3  -5  -9    5.78    0.95
   3  -5   9    6.63    0.84
   3   5  -9    7.13    0.64
  -3  -5  -9    5.51    0.94
   3  -5  -9    8.61    0.76
   3   5   9    6.53    0.80
   4   5  -9    2.96    0.47
   4  -5   9    1.76    0.43
   4  -5  -9    2.95    0.60
  -4   5  -9    2.81    0.78
   0   6   9   25.46    1.48
   0  -6   9   29.14    1.87
   0  -6  -9   26.92    1.73
   0   6  -9   25.17    1.50
  -1   6   9    1.75    0.41
   1  -6   9    1.09    0.57
  -1  -6  -9    2.70    0.73
   1   6  -9    2.24    0.41
   1   6   9    1.80    0.42
  -1  -6   9   -0.08    0.89
   1  -6  -9    1.23    0.85
   2   6  -9   10.46    0.76
  -2  -6  -9   10.95    1.09
   2  -6   9    9.96    0.93
  -2  -6  -9   11.31    1.43
   2   6   9    9.49    0.81
   2  -6  -9   12.05    1.01
   2   6   9    9.65    1.42
   3   6  -9    6.53    0.55
   3  -6   9    5.24    0.73
  -3  -6  -9    5.35    0.74
   3   6   9    5.25    0.66
   0   7  -9    8.46    0.72
   0  -7  -9    7.61    0.90
   0   7   9    8.36    0.62
   1   7  -9    5.22    0.57
  -1  -7  -9    5.66    0.85
   1  -7   9    5.23    1.02
   1   7   9    5.33    0.55
  -1  -7   9    7.52    1.01
   2   7  -9    4.62    0.53
   2  -7   9    4.79    0.76
  -2  -7  -9    6.05    0.74
   2   7   9    5.67    0.54
   0   8   9    3.10    0.43
   1   8  -9    0.59    0.31
   1  -8   9    0.30    0.43
  -1  -8  -9    0.03    0.44
   1  -8  -9    1.34    0.46
   1   8   9    0.83    0.25
   0   0 -10   57.18    3.05
   0   0  10   55.60    3.02
   1   0  10    1.97    0.44
  -1   0  10    3.46    0.68
   1   0  10    2.96    0.68
   1   0 -10    2.86    0.59
   1   0  10    0.08    1.62
   1   0 -10    3.74    0.72
   2   0  10    3.53    1.91
  -2   0 -10    4.60    1.07
   2   0 -10    5.71    0.59
   2   0  10    3.82    0.64
   2   0 -10    5.34    0.92
   2   0 -10    2.47    2.66
  -2   0  10    7.59    1.56
   2   0  10    6.16    1.09
  -2   0  10    1.32    6.02
   3   0  10   42.87    2.49
   3   0 -10   41.88    2.16
   3   0 -10   40.81    2.31
  -3   0 -10   41.60    2.56
  -4   0 -10   14.86    1.29
   4   0 -10   15.62    1.27
   4   0 -10   15.46    0.89
   0   1 -10    9.64    1.17
   0  -1 -10    7.08    1.19
   0  -1  10    8.50    1.13
   0   1 -10   10.51    0.99
   0   1  10    9.52    1.06
   0   1  10    8.24    0.80
   1   1 -10    2.38    2.13
   1   1 -10    2.86    0.60
   1  -1 -10    3.20    0.60
  -1  -1  10   -1.82    5.97
   1  -1 -10    2.03    0.59
   1   1  10    1.93    0.43
   1   1  10    2.27    1.67
   1   1  10    2.02    0.59
   2   1 -10   12.54    2.47
  -2   1  10   -2.54    7.38
   2   1 -10   14.95    1.23
   2   1 -10   13.80    0.93
   2  -1  10   14.32    1.28
   2  -1  10   13.30    2.26
  -2   1  10   13.03    1.46
   2   1  10   13.99    1.02
   2   1  10   12.17    1.31
   2  -1 -10   15.23    1.14
   2  -1 -10   13.14    0.89
  -2   1 -10   13.98    1.66
  -2  -1  10   11.79    6.00
   3   1 -10    1.92    0.62
   3  -1  10    1.76    0.72
  -3  -1 -10    1.65    0.83
   3   1 -10    1.60    0.34
  -3   1 -10    1.25    0.93
   3  -1 -10    1.54    0.52
   3   1  10    1.93    0.46
   3  -1 -10    2.05    0.43
   4  -1  10   11.29    1.50
   4   1 -10    7.85    0.59
   4   1 -10    8.54    1.07
  -4  -1 -10    7.56    1.01
  -4   1 -10    8.49    1.03
   4  -1 -10    7.49    0.56
   0  -2  10    6.79    1.04
   0   2 -10    7.87    3.00
   0   2  10    8.12    0.75
   0   2 -10    6.88    0.81
   0  -2 -10    8.65    1.22
   0   2  10    9.30    1.05
   0   2 -10    7.23    1.24
  -1   2  10    2.33    0.62
   1   2 -10    3.71    0.60
   1  -2  10   -2.20    2.17
   1   2 -10    2.73    0.65
   1   2 -10    4.49    2.26
   1  -2  10    3.61    0.68
   1   2  10    4.86    1.00
   1   2  10    3.02    0.66
   1  -2 -10    4.45    0.68
  -1  -2  10    4.16    0.82
  -1  -2  10    9.37    7.43
   1  -2 -10    2.49    0.51
  -2   2  10    2.80    0.75
   2   2 -10    6.42    0.97
   2   2 -10    5.30    0.60
   2  -2  10    3.76    0.75
   2   2 -10    4.64    2.83
   2  -2  10    7.75    2.52
   2   2  10    3.99    0.77
  -2  -2  10    3.13    5.86
   2  -2 -10    5.26    0.84
   2  -2 -10    4.74    0.54
   2   2  10    3.81    0.70
  -2   2 -10    2.31    1.13
   2   2  10    5.58    2.39
   3   2 -10   11.02    0.81
   3  -2  10   13.43    1.17
  -3  -2 -10   11.86    1.32
   3   2 -10   11.35    1.15
   3  -2 -10   12.99    1.01
   3   2  10   13.21    1.52
   3   2  10   10.93    0.93
   3  -2 -10   10.42    0.75
  -3   2 -10   14.74    1.56
  -4  -2 -10    8.48    0.96
   4   2 -10    7.19    1.19
   4   2 -10    7.88    0.57
   4  -2  10    7.93    1.20
   4  -2 -10    6.25    0.51
  -4   2 -10    8.78    1.29
  -4   2 -10    7.62    1.43
   4  -2 -10    8.14    0.87
   0   3  10   14.28    1.04
   0   3 -10   19.45    3.82
   0  -3  10   14.84    1.35
   0  -3 -10   17.56    1.83
   0  -3 -10   17.28    1.51
   0   3 -10   13.73    1.05
  -1   3  10    0.99    0.43
   1   3 -10    0.52    0.36
   1   3 -10    2.74    2.60
   1   3 -10    1.82    0.76
   1  -3  10   -0.25    0.59
  -1  -3  10   13.68    7.51
   1  -3 -10    0.56    0.57
   1   3  10    0.29    0.59
   1   3  10    0.07    0.41
  -1  -3  10    1.05    0.81
  -2   3  10   10.08    1.17
   2  -3  10   12.03    1.14
   2   3 -10   11.13    1.22
  -2  -3 -10   11.85    1.77
   2   3 -10   10.57    0.80
   2   3  10   10.83    1.30
   2   3  10   11.56    0.92
   2  -3 -10    9.07    0.75
   2  -3 -10   10.37    1.00
   3  -3  10    0.34    0.52
  -3  -3 -10    2.45    1.21
   3   3 -10   -0.21    0.71
   3   3 -10    0.65    0.32
  -3  -3 -10   -1.03    0.70
   3   3  10   -0.32    0.41
   3   3  10    0.14    0.98
   3  -3 -10    0.69    0.26
   3  -3 -10    0.74    0.43
   4  -3  10    2.26    0.57
   4  -3 -10    2.70    0.36
  -4   3 -10    2.46    0.97
   0  -4 -10    3.30    1.05
   0   4  10    0.96    0.39
   0  -4  10    1.05    0.65
   0   4 -10    0.54    0.41
   1   4 -10   35.56    2.09
  -1  -4 -10   41.54    2.50
   1  -4  10   40.87    2.24
  -1   4  10   36.48    2.07
   1  -4 -10   41.97    2.24
   1   4  10   41.04    2.13
   2  -4  10    2.32    0.61
  -2  -4 -10    3.19    0.88
  -2   4  10    2.18    0.64
   2   4 -10    1.83    0.69
   2   4 -10    2.47    0.53
   2   4  10    1.72    0.71
   2   4  10    2.42    0.48
  -3  -4 -10    3.94    0.89
  -3  -4 -10    4.36    0.84
   3   4 -10    3.60    0.50
   3  -4 -10    4.90    0.70
   3   4  10    3.41    0.64
   0   5  10   11.12    0.83
   0  -5  10   12.50    1.30
   0  -5 -10   12.57    1.27
   0   5 -10    9.58    0.86
   1   5 -10    7.77    0.70
  -1  -5 -10    7.74    1.23
  -1   5  10    8.03    0.77
   1  -5 -10    9.69    1.24
   1   5  10    9.37    0.74
   2  -5  10    1.99    0.54
  -2  -5 -10    3.21    0.80
  -2   5  10    2.74    0.61
  -2  -5 -10    4.30    0.86
   2   5 -10    2.80    0.49
   2  -5 -10    3.04    0.58
   2   5  10    3.48    0.74
   2   5  10    2.69    0.57
  -3  -5 -10    4.14    0.82
   3  -5  10    5.28    0.71
  -3  -5 -10    5.80    0.98
   3   5 -10    4.08    0.49
   3   5  10    5.80    0.65
   3  -5 -10    4.97    0.69
   0  -6 -10    4.67    0.88
   0   6  10    4.27    0.51
   1   6 -10   25.37    1.42
   1  -6  10   27.01    1.57
  -1  -6 -10   26.87    1.64
   1  -6 -10   25.08    1.60
   1   6  10   25.80    1.42
   2   6 -10    5.39    0.54
  -2   6  10    6.20    0.88
  -2  -6 -10    7.18    1.03
   2  -6  10    6.19    0.76
  -2  -6 -10    5.75    0.90
   2   6  10    7.86    1.28
   2   6  10    5.95    0.59
   2  -6 -10    6.98    1.03
   0   7  10    0.16    0.28
   0  -7  10    0.19    0.72
   0  -7 -10    0.41    0.54
   1   7 -10    0.57    0.29
  -1  -7 -10    0.56    0.50
   1   7  10    1.35    0.55
   1  -7 -10    1.26    0.51
   1   7  10    1.20    0.31
   2  -7  10   11.02    1.23
   2   7 -10    8.82    0.60
  -2  -7 -10    8.75    0.77
   2   7  10    9.26    0.62
   0   0  11   -0.44    0.59
   0   0 -11    0.93    0.74
   1   0 -11    2.05    0.45
  -2   0 -11   26.06    1.95
   2   0 -11   23.21    1.40
   2   0 -11   26.09    1.62
   2   0  11   27.00    1.67
   3   0 -11    3.43    0.45
   3   0 -11    3.34    0.59
  -3   0 -11    1.83    0.84
   3   0  11    2.78    0.68
   4   0 -11    4.22    0.75
   4   0 -11    3.17    0.38
  -4   0 -11    2.42    0.64
   0   1  11    7.59    1.00
   0  -1 -11    9.94    1.19
   0  -1  11    9.44    1.02
   0   1 -11    7.37    1.26
   1   1 -11    4.97    0.66
   1   1 -11    4.44    0.89
  -1   1  11    4.07    0.68
   1   1  11    3.76    0.68
  -1  -1  11    5.96    1.06
   1  -1 -11    3.52    0.68
   1   1  11    4.34    0.58
   2   1 -11    6.39    0.95
  -2   1  11    6.41    1.02
   2  -1  11    5.27    1.04
  -2  -1 -11    6.00    1.24
   2   1 -11    5.88    0.60
   2   1  11    5.73    0.65
   2   1  11    6.01    1.11
   2  -1 -11    5.29    0.92
   2  -1 -11    5.36    0.62
  -2   1 -11    7.38    1.40
   3  -1  11   17.12    1.39
   3   1 -11   18.08    1.07
  -3  -1 -11   20.72    1.52
   3   1 -11   18.96    1.29
   3  -1 -11   17.50    1.05
   3   1  11   18.71    1.53
   3  -1 -11   18.49    1.28
  -3   1 -11   22.36    1.53
  -4  -1 -11   -0.20    0.60
   4   1 -11    0.49    0.23
   4   1 -11    0.36    0.60
   4  -1 -11    0.70    0.24
  -4   1 -11    2.30    0.81
   4  -1 -11   -0.05    0.41
   0  -2 -11    0.45    0.81
   0  -2  11    1.59    0.60
   0   2  11    1.77    0.57
   0   2 -11    1.63    0.71
   1   2 -11   21.26    1.58
   1  -2  11   22.12    1.51
  -1   2  11   21.36    1.45
   1   2 -11   20.96    1.28
  -1   2 -11   21.68    2.19
   1  -2 -11   22.79    1.52
   1   2  11   20.13    1.28
   1   2  11   23.04    1.49
  -2   2  11   10.24    1.39
   2   2 -11   11.17    0.81
  -2  -2 -11   14.05    1.44
   2  -2  11   12.76    1.15
   2   2 -11   12.70    1.13
   2   2  11   11.60    0.89
  -2   2 -11   13.85    1.75
   2   2  11   11.69    1.22
   2  -2 -11   12.74    1.08
  -3  -2 -11    0.34    0.70
   3   2 -11    0.67    0.58
   3  -2  11    0.87    0.57
   3   2 -11    0.73    0.27
   3   2  11    0.36    0.34
  -3   2 -11    2.25    1.25
   3  -2 -11    1.19    0.29
   3  -2 -11    0.94    0.49
   0  -3  11    5.42    0.99
   0   3  11    6.19    1.01
   0   3  11    6.69    0.64
   0  -3 -11    6.16    1.85
   1   3 -11    3.78    0.77
   1   3 -11    3.30    0.58
   1  -3  11    3.42    0.65
  -1   3  11    3.47    0.64
  -1  -3  11    4.62    1.11
   1   3  11    3.84    0.58
   1   3  11    4.15    0.71
   2   3 -11    4.24    0.53
   2  -3  11    5.09    0.81
   2   3 -11    4.10    0.70
  -2   3  11    4.13    0.77
  -2  -3 -11    4.84    1.06
   2   3  11    3.52    0.71
   2  -3 -11    3.83    0.81
   2   3  11    3.97    0.58
   3   3 -11    7.60    0.90
   3  -3  11    8.19    0.90
  -3  -3 -11    7.97    1.01
   3   3 -11    6.93    0.57
   3  -3 -11    6.66    0.79
   3   3  11    6.41    0.63
   0   4  11    0.89    0.34
   0  -4 -11    0.09    1.27
   0   4  11    0.95    0.54
   0  -4  11    1.04    0.66
   1   4 -11    2.84    0.53
  -1   4  11    3.04    0.59
  -1  -4 -11    4.04    1.34
   1  -4  11    2.82    0.58
   1  -4 -11    2.73    0.77
   1   4  11    2.52    0.52
   1   4  11    2.30    0.61
  -2  -4 -11    6.57    1.01
   2  -4  11    5.08    0.84
   2   4 -11    5.33    0.53
   2   4  11    6.76    1.09
   2   4  11    5.93    0.60
   2  -4 -11    5.24    0.86
   3  -4  11    0.82    0.44
  -3  -4 -11    0.88    0.61
   3   4 -11    0.86    0.27
   3  -4 -11    1.62    0.46
   3   4  11    1.17    0.34
   0  -5  11   -0.48    0.93
   0  -5 -11    1.12    0.83
   0   5  11    0.32    0.46
   0   5  11    0.49    0.30
   1  -5  11    6.64    0.87
  -1  -5 -11    6.70    1.18
   1   5 -11    5.02    0.59
  -1   5  11    6.23    0.79
   1   5  11    5.38    0.55
   1  -5 -11    5.17    0.88
   1   5  11    7.47    0.93
  -2  -5 -11   -0.58    0.85
  -2  -5 -11    1.45    0.75
   2  -5  11    0.82    0.42
   2   5  11    0.22    0.30
   2  -5 -11   -0.72    0.84
   2  -5 -11   -0.13    0.59
   2   5  11    0.05    0.70
   0   6  11    2.12    0.48
   0  -6 -11    1.96    0.65
  -1   6  11    1.65    0.46
   1  -6  11    1.11    0.62
  -1  -6 -11    2.56    0.66
   1  -6 -11    0.65    0.62
   1   6  11    1.92    0.52
   1   6  11    2.41    0.40
   2  -6  11    5.39    0.74
   2   6 -11    4.93    0.50
   2   6  11    4.94    0.44
   0   0 -12    4.06    0.84
   0   0  12    5.97    0.89
   1   0  12    1.76    0.54
   1   0 -12    1.41    0.57
  -1   0  12    1.87    0.62
   2   0 -12    6.55    0.85
   2   0  12    6.09    0.95
  -2   0 -12    5.98    1.12
   3   0 -12    9.21    0.70
   3   0 -12   12.84    0.89
   3   0  12   11.61    1.15
  -3   0 -12   11.37    1.09
   0   1  12    5.38    0.90
   0  -1 -12    6.95    0.98
   0  -1  12    5.60    0.91
   1   1 -12    9.26    1.11
   1  -1  12    9.06    0.98
  -1   1  12    8.43    1.04
  -1   1 -12    5.81    1.34
  -1  -1  12    7.61    1.19
   1  -1 -12    9.74    1.02
   1   1  12    9.71    1.01
   2   1 -12   14.15    1.09
  -2  -1 -12   14.84    1.33
   2  -1  12   14.47    1.17
   2  -1 -12   14.95    1.10
  -2   1 -12   13.64    1.38
   2   1  12   14.44    1.16
   3   1 -12    0.66    0.47
  -3  -1 -12   -0.13    0.70
   3   1 -12    0.20    0.29
   3  -1  12    0.03    0.54
  -3   1 -12    0.38    0.86
   3  -1 -12    0.98    0.43
   3   1  12    1.81    0.66
   0  -2  12    0.63    0.57
   1  -2  12   -0.03    0.52
   1   2 -12    1.72    0.61
  -1   2  12    0.99    0.56
   1   2  12    0.93    0.55
  -1  -2  12   -0.23    0.85
   1   2  12    0.59    0.31
   1  -2 -12    0.35    0.66
   2   2 -12    4.42    0.84
  -2  -2 -12    3.76    0.80
   2  -2  12    2.39    0.53
   2   2 -12    3.42    0.49
   2   2  12    3.03    0.47
   2   2  12    3.26    0.59
   2  -2 -12    4.07    0.79
   3   2 -12    4.98    0.79
   3  -2  12    5.09    0.84
  -3  -2 -12    4.71    0.85
   3   2  12    4.75    0.87
   3  -2 -12    5.20    0.71
   0  -3  12   18.56    1.35
   0   3  12   20.13    1.28
  -1   3  12    1.10    0.52
   1  -3  12    0.43    0.47
   1   3  12    0.74    0.30
   1  -3 -12    1.15    0.73
   1   3  12    1.49    0.56
  -2  -3 -12    5.78    0.93
   2   3 -12    5.90    0.54
   2  -3  12    5.18    0.79
   2  -3 -12    5.12    0.83
   2   3  12    4.79    1.00
   2   3  12    4.67    0.53
   3  -3  12    1.02    0.44
   3   3 -12    1.12    0.27
   3  -3 -12    1.76    0.43
   0  -4  12    9.16    1.21
   0   4  12   11.36    0.92
   1  -4  12   16.23    1.18
  -1   4  12   19.77    1.16
   1   4  12   19.58    1.23
   1   4  12   15.08    1.00
   2   4 -12    1.31    0.34
  -2  -4 -12    2.72    0.69
   2  -4  12    1.60    0.44
   2   4  12    1.07    0.63
   2   4  12    1.92    0.41
   0   5  12   11.65    0.90
   1  -5  12    0.54    0.56
  -1  -5 -12    0.26    0.60
   1   5  12    0.51    0.48
   1   5  12    0.56    0.26
   0   0  13   -0.05    0.48
  -1   0 -13    3.36    0.89
  -1   0  13    3.76    0.79
   1   0  13    4.13    0.76
   1   0 -13    4.69    0.86
  -2   0 -13    2.89    0.86
   2   0  13    1.78    0.52
   0   1  13    0.05    0.47
   0  -1  13   -0.44    0.54
   0   1 -13    1.30    1.55
  -1  -1 -13   -0.67    0.71
   1  -1  13    0.29    0.47
  -1   1  13    1.21    0.62
   1  -1 -13   -0.03    0.67
   1   1  13    1.15    0.45
  -1   1 -13    1.66    1.13
  -2  -1 -13    1.62    0.72
   2   1 -13    1.62    0.48
  -2   1 -13    3.83    2.19
   2   1  13    0.88    0.53
   0   2  13    3.48    0.75
   0  -2  13    1.87    0.55
   1  -2  13   11.26    0.91
  -1  -2 -13   11.90    1.11
  -1   2  13   12.34    1.04
   1   2  13   11.55    0.94
   1  -2 -13   11.59    1.27
  -2  -2 -13    7.05    0.86
   2   2  13    5.35    0.91
   2  -2 -13    6.31    0.82
   0  -3  13    6.72    1.15
   0   3  13    5.14    0.77
  -1   3  13    1.89    0.53
  -1  -3 -13    2.35    0.65
   1  -3  13    1.70    0.45
   1   3  13    2.39    0.49
   0   4  13   28.62    1.59
  -1   4  13    8.41    0.97
  -1  -4 -13   10.01    0.94
   1  -4  13    9.71    1.26
   1   4  13   10.39    0.87
   0   0  14    3.02    0.51
   1   0  14    8.07    0.71
   0  -1  14    1.61    0.67
   0   1  14    1.21    0.48
   0  -1 -14    0.85    0.76
   1  -1  14    0.55    0.42
   1   1  14   -0.27    0.44
   0   2  14    6.86    0.81
   0   0   0    0.00    0.00
;
_shelx_hkl_checksum     86169
_shelx_res_file
;
    jok_prolinnn_0m.res created by SHELXL-2014/7
TITL jok_prolinnn_0m_a.res in P2(1)2(1)2(1)
CELL 1.54178 5.2794 8.8686 11.5321 90.000 90.000 90.000
ZERR 4.00 0.0004 0.0006 0.0009 0.000 0.000 0.000
LATT -1
SYMM x+1/2, -y+1/2, -z
SYMM -x, y+1/2, -z+1/2
SYMM -x+1/2, -y, z+1/2
SFAC C H N O
UNIT 20 36 4 8
LIST 4
TEMP -173.150
SIZE 0.075 0.1 0.4
L.S. 4
FMAP 2
PLAN 20
BOND $H
REM HTAB
CONF
ACTA
eqiv  $1 -x+1, y+1/2, -z+1/2
eqiv  $2  x+1, y, z
HTAB N1 O2_$1
HTAB N1 O1_$2q
WGHT    0.036000    0.157100
FVAR       0.47112
O1    4    0.294318    0.613849    0.312352    11.00000    0.00863    0.01527 =
         0.03071   -0.00152    0.00021    0.00107
O2    4    0.257313    0.386012    0.231111    11.00000    0.01351    0.02123 =
         0.04348   -0.01077   -0.00745    0.00065
N1    3    0.790092    0.594942    0.350499    11.00000    0.00831    0.01359 =
         0.02295    0.00079   -0.00140    0.00005
H1A   2    0.707719    0.673126    0.325578    11.00000    0.03998
H1B   2    0.952146    0.596404    0.324814    11.00000    0.03385
C1    1    0.660390    0.455661    0.305706    11.00000    0.00995    0.01263 =
         0.01770   -0.00193    0.00046   -0.00063
AFIX  13
H1    2    0.748188    0.416518    0.235012    11.00000   -1.20000
AFIX   0
C2    1    0.686863    0.344931    0.406368    11.00000    0.01667    0.01434 =
         0.02021    0.00119   -0.00177   -0.00030
AFIX  23
H2A   2    0.856743    0.297672    0.407097    11.00000   -1.20000
H2B   2    0.556336    0.264952    0.402368    11.00000   -1.20000
AFIX   0
C3    1    0.647943    0.445568    0.512724    11.00000    0.01783    0.01947 =
         0.01861    0.00151    0.00112   -0.00041
AFIX  23
H3A   2    0.466295    0.468547    0.524646    11.00000   -1.20000
H3B   2    0.716362    0.397492    0.583588    11.00000   -1.20000
AFIX   0
C4    1    0.796711    0.587493    0.481630    11.00000    0.01749    0.01964 =
         0.02011   -0.00364   -0.00133   -0.00143
AFIX  23
H4A   2    0.716476    0.677971    0.515967    11.00000   -1.20000
H4B   2    0.973311    0.580347    0.509970    11.00000   -1.20000
AFIX   0
C5    1    0.380426    0.488260    0.279977    11.00000    0.01152    0.01667 =
         0.01679    0.00149   -0.00039   -0.00063
HKLF 4 1 1 0 0 0 1 0 0 0 1
REM  jok_prolinnn_0m_a.res in P2(1)2(1)2(1)
REM R1 =  0.0356 for     993 Fo > 4sig(Fo)  and  0.0392 for all    1062 data
REM     81 parameters refined using      0 restraints
END
WGHT      0.0373      0.1321
REM Highest difference peak  0.221,  deepest hole -0.193,  1-sigma level  0.045
Q1    1   0.5292  0.4702  0.2823  11.00000  0.05    0.22
Q2    1   0.7986  0.5858  0.4170  11.00000  0.05    0.18
Q3    1   0.7206  0.4526  0.2357  11.00000  0.05    0.18
Q4    1   0.4636  0.6453  0.3044  11.00000  0.05    0.17
Q5    1   0.6741  0.3828  0.3473  11.00000  0.05    0.17
Q6    1   0.1682  0.3676  0.3007  11.00000  0.05    0.16
Q7    1   0.0974  0.3924  0.2217  11.00000  0.05    0.14
Q8    1   0.2866  0.6175  0.2285  11.00000  0.05    0.14
Q9    1   0.1844  0.6201  0.3711  11.00000  0.05    0.14
Q10   1   0.6946  0.3892  0.4634  11.00000  0.05    0.14
Q11   1   0.1432  0.6042  0.3077  11.00000  0.05    0.13
Q12   1   0.2763  0.3571  0.3083  11.00000  0.05    0.13
Q13   1   0.1313  0.6616  0.2805  11.00000  0.05    0.13
Q14   1   0.8220  0.5650  0.2557  11.00000  0.05    0.12
Q15   1   0.0569  0.3790  0.1636  11.00000  0.05    0.12
Q16   1   0.6659  0.4418  0.5891  11.00000  0.05    0.12
Q17   1   0.8168  0.4341  0.2652  11.00000  0.05    0.11
Q18   1   0.9917  0.5166  0.4785  11.00000  0.05    0.11
Q19   1   0.5877  0.8009  0.3415  11.00000  0.05    0.11
Q20   1   0.2503  0.3666  0.1678  11.00000  0.05    0.11
;
_shelx_res_checksum     64314
