# Supplementary material for: Redetermination of the solvent-free crystal structure of l-proline
Source: Acta Crystallogr E Crystallogr Commun. 2018 Jul 10;74(Pt 8):1067–70. doi: 10.1107/S2056989018009490 (PMC6072995; doi:10.1107/S2056989018009490)
Supplement: Supplementary file 3 [file e-74-01067-Isup3.hkl]

data_I                                                                          
_shelx_title ' jok_prolinnn_0m_a.res in P2(1)2(1)2(1)'                          
_shelx_refln_list_code          4                                               
_shelx_F_calc_maximum       67.50                                               
_exptl_crystal_F_000       248.00                                               
_reflns_d_resolution_high  0.8094                                               
                                                                                
loop_                                                                           
 _space_group_symop_operation_xyz                                               
 'x, y, z'                                                                      
 'x+1/2, -y+1/2, -z'                                                            
 '-x, y+1/2, -z+1/2'                                                            
 '-x+1/2, -y, z+1/2'                                                            
                                                                                
_cell_length_a     5.2794                                                       
_cell_length_b     8.8686                                                       
_cell_length_c    11.5321                                                       
_cell_angle_alpha  90.000                                                       
_cell_angle_beta   90.000                                                       
_cell_angle_gamma  90.000                                                       
                                                                                
_shelx_F_squared_multiplier     1.000                                           
                                                                                
loop_                                                                           
 _refln_index_h                                                                 
 _refln_index_k                                                                 
 _refln_index_l                                                                 
 _refln_F_squared_calc                                                          
 _refln_F_squared_meas                                                          
 _refln_F_squared_sigma                                                         
 _refln_observed_status                                                         
   4   0   0         76.23         78.58         3.66 o                         
   6   0   0         26.82         38.70         2.59 o                         
   1   1   0        930.96        788.45        27.02 o                         
   2   1   0        855.86        908.33        28.64 o                         
   3   1   0          0.01          2.55         1.14 o                         
   4   1   0        387.82        354.23         7.52 o                         
   5   1   0        147.19        128.96         4.21 o                         
   6   1   0        108.09        119.67         3.47 o                         
   0   2   0       4556.60       4493.89       152.87 o                         
   1   2   0        756.92        743.54        16.35 o                         
   2   2   0        255.22        269.78         8.32 o                         
   3   2   0        396.32        379.03         9.12 o                         
   4   2   0         73.21         65.12         2.49 o                         
   5   2   0         75.54         84.16         3.24 o                         
   6   2   0         14.74         23.61         1.72 o                         
   1   3   0         12.40         24.80         1.46 o                         
   2   3   0       1327.92       1429.17        34.87 o                         
   3   3   0        114.10        105.53         2.55 o                         
   4   3   0        751.44        732.68        13.11 o                         
   5   3   0          6.51         13.25         1.95 o                         
   6   3   0        138.87        155.83        12.71 o                         
   0   4   0       2259.07       2405.48        81.99 o                         
   1   4   0        409.22        464.54        20.75 o                         
   2   4   0       1985.84       1979.52        43.09 o                         
   3   4   0        308.70        295.75         5.62 o                         
   4   4   0        647.78        624.26        12.24 o                         
   5   4   0         15.22         20.33         1.60 o                         
   6   4   0         14.10         18.38         2.97 o                         
   1   5   0          7.66         11.79         4.03 o                         
   2   5   0         45.71         51.99         3.13 o                         
   3   5   0        111.70        123.73         4.08 o                         
   4   5   0          5.65          8.51         1.80 o                         
   5   5   0         31.57         33.37         2.65 o                         
   0   6   0        351.45        370.65        15.44 o                         
   1   6   0        110.97        124.03         3.51 o                         
   2   6   0        264.01        277.67         6.77 o                         
   3   6   0        126.53        115.16         4.79 o                         
   4   6   0        141.46        129.94         4.38 o                         
   5   6   0          0.09         -0.88         1.40 o                         
   1   7   0        371.10        374.83         8.73 o                         
   2   7   0          4.12          7.11         1.44 o                         
   3   7   0          1.87          2.31         2.86 o                         
   4   7   0         11.18         10.79         1.66 o                         
   5   7   0          4.64         11.53         3.11 o                         
   0   8   0         63.85         66.36         3.97 o                         
   1   8   0         30.04         31.45         2.29 o                         
   2   8   0         47.14         53.11         3.08 o                         
   3   8   0         42.94         42.91         5.20 o                         
   4   8   0         49.57         54.92         2.90 o                         
   1   9   0        441.37        447.97        11.33 o                         
   2   9   0          2.32          3.70         1.63 o                         
   3   9   0          8.66          9.09         1.77 o                         
   0  10   0         32.23         32.89         2.51 o                         
   1  10   0          0.12          0.37         0.96 o                         
   2  10   0         42.77         41.67         2.41 o                         
   1   0   1        821.64        770.30        16.74 o                         
   2   0   1         33.13         39.20         1.54 o                         
   3   0   1        604.94        569.18         9.07 o                         
   4   0   1          2.28          3.43         1.47 o                         
   5   0   1         11.77         18.02         1.93 o                         
   6   0   1         82.60         86.27         3.21 o                         
  -6   1   1         41.76         44.30         2.23 o                         
  -5   1   1         61.12         67.91         2.97 o                         
  -4   1   1        109.05        109.20         3.02 o                         
  -3   1   1        145.33        145.05         4.37 o                         
  -2   1   1        391.41        378.20         9.85 o                         
  -1   1   1        211.41        206.36         4.91 o                         
   0   1   1         17.58         19.84         0.73 o                         
   1   1   1        210.46        214.83         5.38 o                         
   2   1   1        391.31        371.79        11.28 o                         
   3   1   1        144.58        143.14         3.06 o                         
   4   1   1        110.84        109.09         5.26 o                         
   5   1   1         61.67         65.93         3.58 o                         
   6   1   1         42.73         44.52         3.29 o                         
  -6   2   1         42.87         39.52         4.44 o                         
  -5   2   1         64.72         72.45         2.65 o                         
  -4   2   1          3.10          4.27         1.24 o                         
  -3   2   1        112.01        107.09         2.69 o                         
  -2   2   1          0.46          1.23         1.02 o                         
  -1   2   1        272.54        307.11         7.02 o                         
   0   2   1          1.34          2.92         0.63 o                         
   1   2   1        271.47        298.36         6.19 o                         
   2   2   1          0.44          1.48         1.05 o                         
   3   2   1        111.50        106.88         3.28 o                         
   4   2   1          2.93          3.03         1.28 o                         
   5   2   1         64.80         68.14         2.95 o                         
   6   2   1         41.53         40.98         2.51 o                         
  -6   3   1         62.61         77.54         5.27 o                         
  -5   3   1        104.18        108.19         4.16 o                         
  -4   3   1        212.40        202.22         4.05 o                         
  -3   3   1         54.04         52.16         2.03 o                         
  -2   3   1        204.81        214.72         5.81 o                         
  -1   3   1        114.34        111.34         3.17 o                         
   0   3   1        355.90        356.94         8.58 o                         
   1   3   1        113.68        109.30         3.01 o                         
   2   3   1        203.33        197.07         7.68 o                         
   3   3   1         54.06         52.23         3.30 o                         
   4   3   1        211.12        199.63         4.65 o                         
   5   3   1        104.75        103.44         3.01 o                         
   6   3   1         62.05         82.59         5.34 o                         
  -6   4   1         22.55         23.43         3.47 o                         
  -5   4   1        107.22        105.33         3.31 o                         
  -4   4   1         60.97         57.31         2.24 o                         
  -3   4   1         43.91         45.47         2.24 o                         
  -2   4   1         37.85         45.43         2.23 o                         
  -1   4   1         72.15         78.33         4.18 o                         
   0   4   1          2.35          2.13         0.59 o                         
   1   4   1         72.61         77.62         4.07 o                         
   2   4   1         37.75         38.13         2.44 o                         
   3   4   1         44.86         46.19         2.35 o                         
   4   4   1         61.60         61.63         4.18 o                         
   5   4   1        108.42        109.26         3.69 o                         
   6   4   1         22.88         24.10         3.29 o                         
  -5   5   1         26.07         20.73         1.98 o                         
  -4   5   1        238.94        231.41         6.22 o                         
  -3   5   1         26.90         26.48         2.30 o                         
  -2   5   1         43.12         43.41         2.23 o                         
  -1   5   1         32.65         34.69         2.14 o                         
   0   5   1         32.92         30.87         3.10 o                         
   1   5   1         32.51         32.14         2.08 o                         
   2   5   1         42.55         40.38         2.51 o                         
   3   5   1         27.01         28.66         2.67 o                         
   4   5   1        237.05        224.83         5.14 o                         
   5   5   1         26.43         26.70         2.54 o                         
  -5   6   1         20.60         19.43         2.32 o                         
  -4   6   1        158.58        144.25         5.77 o                         
  -3   6   1         61.98         60.15         3.69 o                         
  -2   6   1         40.77         32.63         4.51 o                         
  -1   6   1         51.52         56.20         2.28 o                         
   0   6   1        164.74        171.69         5.96 o                         
   1   6   1         52.00         59.45         3.54 o                         
   2   6   1         40.65         38.03         3.21 o                         
   3   6   1         62.47         63.93         3.43 o                         
   4   6   1        158.15        134.39         4.53 o                         
   5   6   1         20.81         17.25         2.00 o                         
  -4   7   1          3.98          4.59         1.49 o                         
  -3   7   1         74.10         66.98         3.48 o                         
  -2   7   1        169.67        154.93         5.07 o                         
  -1   7   1        107.33        103.65         3.13 o                         
   0   7   1        501.37        512.49        13.15 o                         
   1   7   1        107.47        106.23         3.63 o                         
   2   7   1        170.02        158.70         4.88 o                         
   3   7   1         74.35         72.61         4.32 o                         
   4   7   1          3.78          4.37         1.68 o                         
  -4   8   1         20.05         19.74         5.52 o                         
  -3   8   1         39.26         39.83         2.39 o                         
  -2   8   1         95.88         94.39         3.51 o                         
  -1   8   1        166.74        169.72         4.46 o                         
   0   8   1        263.81        274.16         9.29 o                         
   1   8   1        167.42        168.68         4.49 o                         
   2   8   1         95.85         98.05         3.98 o                         
   3   8   1         40.03         35.92         5.09 o                         
   4   8   1         19.87         18.73         2.04 o                         
  -3   9   1         73.91         77.37         4.31 o                         
  -2   9   1        216.63        217.86         6.80 o                         
  -1   9   1         51.22         57.74         2.55 o                         
   0   9   1        140.10        141.97         4.60 o                         
   1   9   1         50.89         48.68         2.67 o                         
   2   9   1        216.13        221.01         6.78 o                         
   3   9   1         73.51         73.13         2.97 o                         
  -2  10   1        120.55        124.63        10.99 o                         
  -1  10   1         15.02         13.68         1.54 o                         
   0  10   1         23.70         27.74         2.11 o                         
   1  10   1         15.20         15.10         1.71 o                         
   2  10   1        120.24        123.79         4.88 o                         
   0   0   2       1302.37       1442.37        34.74 o                         
   1   0   2       1165.74       1092.47        21.74 o                         
   2   0   2        702.89        711.89        20.47 o                         
   3   0   2         72.71         76.50         2.31 o                         
   4   0   2         61.13         52.51         2.42 o                         
   5   0   2          0.32          2.28         1.44 o                         
   6   0   2         54.77         56.09         2.53 o                         
  -6   1   2         24.44         29.56         1.99 o                         
  -5   1   2         13.99         17.99         2.01 o                         
  -4   1   2          0.00          0.70         1.11 o                         
  -3   1   2        135.33        132.72         4.13 o                         
  -2   1   2        635.46        637.48        16.41 o                         
  -1   1   2       3211.83       3171.83        68.79 o                         
   0   1   2       3621.83       3325.98        60.42 o                         
   1   1   2       3216.45       3212.80        68.81 o                         
   2   1   2        633.63        655.73        16.17 o                         
   3   1   2        136.83        129.41         3.56 o                         
   4   1   2          0.01          0.50         1.28 o                         
   5   1   2         14.77         15.55         1.91 o                         
   6   1   2         24.88         30.16         1.98 o                         
  -6   2   2        175.01        187.03         6.04 o                         
  -5   2   2         63.32         65.69         3.58 o                         
  -4   2   2        449.34        427.48         8.45 o                         
  -3   2   2        153.69        146.80         3.35 o                         
  -2   2   2        591.36        603.71        14.86 o                         
  -1   2   2        112.40        121.28         3.26 o                         
   0   2   2        300.77        301.34         6.31 o                         
   1   2   2        111.85        118.92         2.83 o                         
   2   2   2        591.43        608.51        21.48 o                         
   3   2   2        153.98        139.58         3.21 o                         
   4   2   2        447.17        425.63         8.38 o                         
   5   2   2         63.24         63.87         2.75 o                         
   6   2   2        174.97        180.90        16.62 o                         
  -6   3   2         10.53         11.04         2.84 o                         
  -5   3   2         44.21         50.08         2.37 o                         
  -4   3   2         24.32         27.04         2.00 o                         
  -3   3   2        343.56        317.59         5.59 o                         
  -2   3   2        145.97        151.93         4.70 o                         
  -1   3   2        316.03        366.52         8.77 o                         
   0   3   2        283.91        320.00         6.91 o                         
   1   3   2        314.69        369.58         8.61 o                         
   2   3   2        147.19        158.91         6.94 o                         
   3   3   2        341.17        314.93         6.33 o                         
   4   3   2         24.98         24.51         1.62 o                         
   5   3   2         43.37         52.58         3.21 o                         
   6   3   2         10.35         15.02         1.79 o                         
  -5   4   2          4.84          6.61         1.42 o                         
  -4   4   2        277.96        278.75         6.56 o                         
  -3   4   2          9.87         11.73         1.36 o                         
  -2   4   2        317.25        327.41         6.69 o                         
  -1   4   2         81.11         86.01         6.35 o                         
   0   4   2        172.08        188.38         5.44 o                         
   1   4   2         81.19         86.41         4.01 o                         
   2   4   2        318.87        320.72         7.83 o                         
   3   4   2          9.80         12.71         2.65 o                         
   4   4   2        278.05        293.05         7.46 o                         
   5   4   2          4.92          6.68         1.25 o                         
  -5   5   2         46.54         48.57         2.34 o                         
  -4   5   2         47.89         42.62         2.80 o                         
  -3   5   2        309.62        311.81         7.55 o                         
  -2   5   2        147.96        158.12         3.89 o                         
  -1   5   2        401.29        432.43         9.03 o                         
   0   5   2        135.17        155.63         4.52 o                         
   1   5   2        400.71        422.79        10.22 o                         
   2   5   2        148.53        150.16         5.19 o                         
   3   5   2        310.19        304.66         8.02 o                         
   4   5   2         47.57         48.31         2.44 o                         
   5   5   2         47.14         47.29         2.89 o                         
  -5   6   2         15.69         17.66         1.81 o                         
  -4   6   2        112.37        116.88         4.46 o                         
  -3   6   2         40.57         39.93         3.51 o                         
  -2   6   2         61.29         58.32         2.84 o                         
  -1   6   2         16.28         22.05         1.71 o                         
   0   6   2          5.41          3.37         1.40 o                         
   1   6   2         16.25         20.94         2.35 o                         
   2   6   2         61.01         60.93         4.27 o                         
   3   6   2         40.27         36.64         6.75 o                         
   4   6   2        113.13        112.17         4.73 o                         
   5   6   2         15.82         15.30         2.34 o                         
  -4   7   2          6.57          8.02         1.46 o                         
  -3   7   2         32.31         25.40         2.60 o                         
  -2   7   2         17.07         18.03         2.10 o                         
  -1   7   2         33.59         32.10         1.97 o                         
   0   7   2          6.34          8.31         2.20 o                         
   1   7   2         33.70         35.87         2.78 o                         
   2   7   2         17.16         15.63         1.83 o                         
   3   7   2         32.84         30.00         3.00 o                         
   4   7   2          6.29          7.72         2.32 o                         
  -4   8   2          2.59          1.56         1.20 o                         
  -3   8   2         20.16         22.53         1.89 o                         
  -2   8   2         98.00         94.21         3.43 o                         
  -1   8   2         41.74         44.53         2.16 o                         
   0   8   2        354.48        350.48        10.56 o                         
   1   8   2         41.55         42.50         2.85 o                         
   2   8   2         97.20         92.39         4.88 o                         
   3   8   2         19.95         19.47         2.72 o                         
   4   8   2          2.69          2.76         1.32 o                         
  -3   9   2         28.08         31.90         2.08 o                         
  -2   9   2          2.81          1.73         1.22 o                         
  -1   9   2        101.15        105.92         4.96 o                         
   0   9   2          7.97         11.70         3.27 o                         
   1   9   2        101.87        106.64         3.76 o                         
   2   9   2          2.85          6.10         1.59 o                         
   3   9   2         28.67         30.92         2.10 o                         
  -2  10   2         17.42         15.99         2.37 o                         
  -1  10   2         17.71         15.10         1.64 o                         
   0  10   2         82.79         82.33         2.89 o                         
   1  10   2         17.70         16.44         1.73 o                         
   2  10   2         17.66         14.59         1.65 o                         
   1   0   3        301.82        304.58         6.27 o                         
   2   0   3        237.97        220.43         7.36 o                         
   3   0   3        251.26        222.49         4.39 o                         
   4   0   3         42.88         42.94         2.19 o                         
   5   0   3          1.09          3.41         1.35 o                         
   6   0   3          3.10          3.32         1.20 o                         
  -6   1   3          3.72          6.78         1.31 o                         
  -5   1   3         19.63         23.82         2.31 o                         
  -4   1   3         31.05         32.81         2.01 o                         
  -3   1   3        108.25         96.87         2.60 o                         
  -2   1   3        258.43        252.37         8.09 o                         
  -1   1   3        215.75        227.15         5.24 o                         
   0   1   3        473.58        484.63         8.62 o                         
   1   1   3        215.81        234.95         4.90 o                         
   2   1   3        257.68        263.71         8.72 o                         
   3   1   3        107.26         93.98         3.19 o                         
   4   1   3         31.69         31.75         2.39 o                         
   5   1   3         19.39         22.11         2.43 o                         
   6   1   3          3.89          4.33         1.33 o                         
  -6   2   3         43.89         46.89         2.74 o                         
  -5   2   3          7.47          6.99         1.71 o                         
  -4   2   3         52.08         57.26         2.23 o                         
  -3   2   3        312.82        280.27         5.23 o                         
  -2   2   3        232.13        237.52         7.66 o                         
  -1   2   3        796.12        843.58        16.01 o                         
   0   2   3        334.40        349.38        11.17 o                         
   1   2   3        791.56        862.61        17.11 o                         
   2   2   3        231.61        234.67        11.40 o                         
   3   2   3        311.04        272.41         7.83 o                         
   4   2   3         52.47         53.62         2.38 o                         
   5   2   3          7.48          7.18         1.80 o                         
   6   2   3         44.76         55.14         2.65 o                         
  -6   3   3         50.82         62.99         4.37 o                         
  -5   3   3         44.58         43.53         3.68 o                         
  -4   3   3        140.69        129.62         3.45 o                         
  -3   3   3          3.66          5.36         1.11 o                         
  -2   3   3        301.99        308.76         6.88 o                         
  -1   3   3         41.57         45.53         1.97 o                         
   0   3   3        769.54        792.98        17.81 o                         
   1   3   3         41.51         43.05         2.25 o                         
   2   3   3        302.08        302.95         9.30 o                         
   3   3   3          3.56          2.57         2.13 o                         
   4   3   3        142.16        128.68         3.90 o                         
   5   3   3         44.75         52.21         2.98 o                         
   6   3   3         50.93         66.23         3.40 o                         
  -5   4   3         36.26         36.01         2.14 o                         
  -4   4   3         63.45         64.47         2.78 o                         
  -3   4   3         25.43         27.99         2.07 o                         
  -2   4   3        189.29        187.34         4.13 o                         
  -1   4   3         39.43         41.38         2.64 o                         
   0   4   3        856.19        977.56        25.20 o                         
   1   4   3         39.11         45.16         4.44 o                         
   2   4   3        187.76        192.19         4.94 o                         
   3   4   3         24.90         24.57         2.24 o                         
   4   4   3         64.08         61.12         4.54 o                         
   5   4   3         36.20         40.39         2.12 o                         
  -5   5   3         26.16         27.58         2.18 o                         
  -4   5   3          3.07          2.73        22.14 o                         
  -3   5   3         47.81         49.12         3.08 o                         
  -2   5   3         56.89         52.08         2.36 o                         
  -1   5   3        235.78        257.44         5.64 o                         
   0   5   3         52.94         55.25         2.43 o                         
   1   5   3        236.21        264.74         7.08 o                         
   2   5   3         57.58         59.62         3.89 o                         
   3   5   3         48.32         52.68         3.00 o                         
   4   5   3          3.19          6.39         4.39 o                         
   5   5   3         25.60         26.05         3.69 o                         
  -5   6   3         99.81        106.24         4.41 o                         
  -4   6   3         97.18         99.92         3.98 o                         
  -3   6   3         60.83         68.78         3.54 o                         
  -2   6   3         13.53         10.26         1.71 o                         
  -1   6   3         93.44         90.36         2.95 o                         
   0   6   3          6.07         13.85         1.36 o                         
   1   6   3         93.75         95.39         3.61 o                         
   2   6   3         13.58         14.57         2.53 o                         
   3   6   3         59.92         66.61         4.24 o                         
   4   6   3         97.74         94.69         4.65 o                         
   5   6   3         99.13        101.13         5.16 o                         
  -4   7   3         66.14         61.64         3.48 o                         
  -3   7   3         24.06         21.70         2.28 o                         
  -2   7   3        288.36        286.68         6.50 o                         
  -1   7   3         16.07         20.06         1.65 o                         
   0   7   3        301.39        308.46         8.48 o                         
   1   7   3         16.50         20.00         2.06 o                         
   2   7   3        291.53        297.54         9.03 o                         
   3   7   3         24.50         22.59         3.05 o                         
   4   7   3         67.38         64.98         3.02 o                         
  -4   8   3         62.06         54.12         2.31 o                         
  -3   8   3          2.10          2.27         1.23 o                         
  -2   8   3         82.27         90.43         3.30 o                         
  -1   8   3          6.06          8.29         1.15 o                         
   0   8   3         29.62         29.94         3.05 o                         
   1   8   3          6.12          7.22         2.22 o                         
   2   8   3         81.85         86.40         3.69 o                         
   3   8   3          2.14          1.33         1.81 o                         
   4   8   3         61.46         56.17         3.11 o                         
  -3   9   3          9.88          7.23         1.37 o                         
  -2   9   3         16.01         15.76         1.92 o                         
  -1   9   3         45.62         48.49         2.19 o                         
   0   9   3         13.11         13.67         1.91 o                         
   1   9   3         45.76         48.74         2.31 o                         
   2   9   3         16.09         15.29         1.78 o                         
   3   9   3          9.96          9.63         2.19 o                         
  -2  10   3         21.69         22.70         1.93 o                         
  -1  10   3         26.04         27.92         1.93 o                         
   0  10   3         22.77         22.61         1.44 o                         
   1  10   3         25.53         24.76         1.94 o                         
   2  10   3         21.54         19.46         2.21 o                         
   0   0   4       1425.75       1515.44        36.80 o                         
   1   0   4         25.45         31.79         1.66 o                         
   2   0   4        110.88        110.95         5.21 o                         
   3   0   4          0.89          0.84         1.48 o                         
   4   0   4          4.72          5.72         1.28 o                         
   5   0   4          0.14          0.40         1.75 o                         
   6   0   4          7.73          7.29         1.80 o                         
  -6   1   4         39.99         51.74         2.71 o                         
  -5   1   4        104.03        101.14         3.67 o                         
  -4   1   4         66.66         65.98         3.12 o                         
  -3   1   4        111.24        105.74         2.68 o                         
  -2   1   4         83.08         81.02         3.44 o                         
  -1   1   4        202.78        198.94         4.59 o                         
   0   1   4       1601.27       1587.04        27.29 o                         
   1   1   4        202.89        201.34         4.27 o                         
   2   1   4         82.99         81.25         4.11 o                         
   3   1   4        110.56        100.93         3.00 o                         
   4   1   4         66.17         67.81         3.31 o                         
   5   1   4        103.94        102.41         5.59 o                         
   6   1   4         39.98         47.73         3.18 o                         
  -6   2   4         42.94         41.54         2.44 o                         
  -5   2   4         21.12         19.05         2.07 o                         
  -4   2   4        165.42        147.87         3.72 o                         
  -3   2   4          8.20          9.86         1.42 o                         
  -2   2   4        161.37        161.80         5.84 o                         
  -1   2   4         91.60         98.06         3.46 o                         
   0   2   4       1012.59       1051.39        19.59 o                         
   1   2   4         91.85         97.90         2.77 o                         
   2   2   4        161.56        157.58         4.54 o                         
   3   2   4          8.26         10.03         2.41 o                         
   4   2   4        163.06        148.86         4.62 o                         
   5   2   4         20.94         22.48         1.97 o                         
   6   2   4         41.93         40.43         2.37 o                         
  -5   3   4         28.15         32.13         2.68 o                         
  -4   3   4         72.13         67.80         3.59 o                         
  -3   3   4        107.55        104.44         3.42 o                         
  -2   3   4         19.12         17.30         1.65 o                         
  -1   3   4        303.83        320.44         8.25 o                         
   0   3   4        274.01        287.82         8.32 o                         
   1   3   4        301.67        326.35         8.72 o                         
   2   3   4         18.94         17.88         1.83 o                         
   3   3   4        106.41        104.24         4.75 o                         
   4   3   4         71.45         71.48         3.06 o                         
   5   3   4         28.55         38.32         2.80 o                         
   6   3   4         22.22         20.81         1.85 o                         
  -5   4   4         14.76         15.96         1.83 o                         
  -4   4   4        215.18        213.96         5.92 o                         
  -3   4   4        129.25        126.85         3.69 o                         
  -2   4   4        182.68        173.64         3.99 o                         
  -1   4   4        164.23        170.60         4.70 o                         
   0   4   4          8.74         14.01         2.18 o                         
   1   4   4        165.66        174.25         4.38 o                         
   2   4   4        184.25        176.37         4.78 o                         
   3   4   4        129.59        124.12         4.32 o                         
   4   4   4        215.82        202.01         6.22 o                         
   5   4   4         14.53         15.61         1.49 o                         
  -5   5   4         87.63         86.72         4.25 o                         
  -4   5   4         92.26         85.38         3.60 o                         
  -3   5   4        361.60        341.13         7.60 o                         
  -2   5   4        118.76        116.36         4.21 o                         
  -1   5   4        142.78        148.71         4.45 o                         
   0   5   4         22.09         22.09         1.58 o                         
   1   5   4        140.25        152.04         4.61 o                         
   2   5   4        117.47        118.75         4.93 o                         
   3   5   4        359.28        343.15        12.13 o                         
   4   5   4         91.91         85.12         4.05 o                         
   5   5   4         87.34         93.15         6.26 o                         
  -5   6   4          5.11          6.23         1.42 o                         
  -4   6   4          6.96          5.28         1.87 o                         
  -3   6   4         65.37         69.11         3.37 o                         
  -2   6   4         33.82         38.60         2.43 o                         
  -1   6   4        107.73        111.18         3.30 o                         
   0   6   4         27.73         26.90         2.02 o                         
   1   6   4        107.54        109.09         3.80 o                         
   2   6   4         34.59         40.67         6.94 o                         
   3   6   4         65.13         66.74         7.28 o                         
   4   6   4          7.58          6.27         1.93 o                         
   5   6   4          5.09          5.46         1.00 o                         
  -4   7   4          5.98          5.30         1.34 o                         
  -3   7   4         86.23         87.31         3.13 o                         
  -2   7   4          8.91         14.45         1.89 o                         
  -1   7   4        193.80        193.80         5.54 o                         
   0   7   4          2.03          1.49         1.31 o                         
   1   7   4        193.30        193.12         5.75 o                         
   2   7   4          9.04         11.10         1.94 o                         
   3   7   4         86.53         76.36         3.86 o                         
   4   7   4          6.05          5.23         1.44 o                         
  -4   8   4         22.34         20.29         2.07 o                         
  -3   8   4          1.47          1.26         1.12 o                         
  -2   8   4         11.31          9.40         1.43 o                         
  -1   8   4         86.45         85.18         3.76 o                         
   0   8   4          0.88         17.44        16.81 o                         
   1   8   4         86.35         81.20         2.97 o                         
   2   8   4         11.62         12.85         1.63 o                         
   3   8   4          1.40          0.91         1.82 o                         
   4   8   4         22.33         19.84         2.03 o                         
  -3   9   4          2.04          3.77         1.34 o                         
  -2   9   4         18.85         22.44         2.03 o                         
  -1   9   4         92.31         92.43         3.25 o                         
   0   9   4         19.84         17.10         1.52 o                         
   1   9   4         92.78         90.49         4.02 o                         
   2   9   4         18.38         16.69         2.04 o                         
   3   9   4          2.28          4.98         2.04 o                         
  -1  10   4         11.65         13.65         1.36 o                         
   0  10   4          2.48          3.54         0.95 o                         
   1  10   4         11.67         10.94         1.38 o                         
   1   0   5          5.17          0.21         1.93 o                         
   2   0   5         67.37         63.82         4.96 o                         
   3   0   5          0.02          0.48         1.48 o                         
   4   0   5         37.74         33.09         2.98 o                         
   5   0   5          0.73          0.57         1.32 o                         
   6   0   5         93.12         94.07         3.98 o                         
  -6   1   5         54.34         59.02         2.80 o                         
  -5   1   5         18.50         19.36         2.86 o                         
  -4   1   5         92.37         82.10         3.73 o                         
  -3   1   5        225.41        215.33         5.98 o                         
  -2   1   5        414.28        409.40         9.83 o                         
  -1   1   5        278.77        295.69         7.43 o                         
   0   1   5       1129.17       1166.22        19.13 o                         
   1   1   5        276.52        295.79         6.83 o                         
   2   1   5        412.19        391.81         9.96 o                         
   3   1   5        223.93        204.13         7.59 o                         
   4   1   5         91.57         88.25         3.50 o                         
   5   1   5         19.20         18.59         2.16 o                         
   6   1   5         54.60         57.73         2.71 o                         
  -5   2   5          4.43          6.70         2.28 o                         
  -4   2   5        159.77        158.55         5.59 o                         
  -3   2   5         27.42         26.22         1.80 o                         
  -2   2   5        469.73        465.67         8.83 o                         
  -1   2   5        123.35        121.48         3.90 o                         
   0   2   5        926.08        929.60        17.51 o                         
   1   2   5        122.75        116.14         3.77 o                         
   2   2   5        470.80        482.03        13.26 o                         
   3   2   5         27.38         28.80         2.60 o                         
   4   2   5        161.27        161.66         8.56 o                         
   5   2   5          4.77          9.66         1.65 o                         
  -5   3   5          0.76         -0.41         1.86 o                         
  -4   3   5        248.97        242.01         5.42 o                         
  -3   3   5        157.02        151.73         3.84 o                         
  -2   3   5        361.36        345.87         6.41 o                         
  -1   3   5        289.67        294.10         6.51 o                         
   0   3   5        180.64        179.71         5.36 o                         
   1   3   5        287.38        298.78         6.59 o                         
   2   3   5        359.75        352.37         7.42 o                         
   3   3   5        155.29        163.40         5.55 o                         
   4   3   5        249.20        242.31         7.01 o                         
   5   3   5          0.88          1.71         1.57 o                         
  -5   4   5         64.34         62.75         3.31 o                         
  -4   4   5        203.85        195.46         5.71 o                         
  -3   4   5          2.08          0.11         1.56 o                         
  -2   4   5         80.54         76.36         2.46 o                         
  -1   4   5        292.98        299.98         6.31 o                         
   0   4   5          8.76          9.09         1.13 o                         
   1   4   5        293.14        309.91         6.31 o                         
   2   4   5         81.22         79.80         6.08 o                         
   3   4   5          2.02          4.39         2.00 o                         
   4   4   5        204.33        200.39        10.75 o                         
   5   4   5         64.63         64.96         2.43 o                         
  -5   5   5         43.24         44.36         2.97 o                         
  -4   5   5         56.73         56.46         3.65 o                         
  -3   5   5         29.05         29.57         2.24 o                         
  -2   5   5        194.40        177.74         3.87 o                         
  -1   5   5         22.09         26.09         2.68 o                         
   0   5   5        698.94        690.08        14.52 o                         
   1   5   5         22.72         23.99         1.68 o                         
   2   5   5        194.22        182.04         6.50 o                         
   3   5   5         29.88         22.92         3.51 o                         
   4   5   5         57.86         47.25         3.30 o                         
   5   5   5         43.81         42.09         2.01 o                         
  -4   6   5         29.54         25.92         2.19 o                         
  -3   6   5         44.05         46.58         4.31 o                         
  -2   6   5        159.21        152.92         4.48 o                         
  -1   6   5          6.95          9.84         4.01 o                         
   0   6   5        219.38        218.16         5.69 o                         
   1   6   5          7.61          8.23         1.38 o                         
   2   6   5        161.00        160.94         5.63 o                         
   3   6   5         44.85         47.71         2.40 o                         
   4   6   5         29.89         23.70         1.46 o                         
  -4   7   5          2.72          3.58         1.32 o                         
  -3   7   5         36.01         35.79         3.13 o                         
  -2   7   5        123.80        121.50         3.83 o                         
  -1   7   5          4.80          4.05         1.52 o                         
   0   7   5        494.65        484.35        12.23 o                         
   1   7   5          4.77          4.62         1.30 o                         
   2   7   5        123.76        118.80         4.55 o                         
   3   7   5         35.31         32.44         2.52 o                         
   4   7   5          2.46          4.78         1.37 o                         
  -3   8   5         18.04         18.15         1.59 o                         
  -2   8   5        155.53        164.84         5.29 o                         
  -1   8   5         16.60         21.82         1.61 o                         
   0   8   5         37.09         32.17         2.31 o                         
   1   8   5         17.20         21.62         1.89 o                         
   2   8   5        157.28        157.33         5.27 o                         
   3   8   5         18.59         19.84         2.45 o                         
  -2   9   5          4.91          3.75         1.09 o                         
  -1   9   5         19.47         17.18         1.55 o                         
   0   9   5         34.00         29.67         1.55 o                         
   1   9   5         19.69         19.38         1.87 o                         
   2   9   5          5.03          5.98         1.53 o                         
  -1  10   5         55.21         50.06         3.92 o                         
   0  10   5         27.55         27.76         1.54 o                         
   1  10   5         54.80         46.86         1.98 o                         
   0   0   6        378.49        411.02        12.87 o                         
   1   0   6         98.01         93.27         3.82 o                         
   2   0   6         65.63         64.27         2.57 o                         
   3   0   6         11.50          7.07         1.91 o                         
   4   0   6          1.43          1.77         1.21 o                         
   5   0   6          6.46         12.14         2.25 o                         
  -5   1   6         33.77         35.63         2.06 o                         
  -4   1   6        110.83        109.10         4.13 o                         
  -3   1   6         28.02         30.91         2.09 o                         
  -2   1   6         40.45         43.46         1.84 o                         
  -1   1   6        460.61        467.18        11.53 o                         
   0   1   6         78.96         86.62         2.60 o                         
   1   1   6        461.17        471.26        11.74 o                         
   2   1   6         40.67         39.93         3.34 o                         
   3   1   6         27.79         30.96         2.78 o                         
   4   1   6        109.81        108.27         3.84 o                         
   5   1   6         32.82         34.04         1.81 o                         
  -5   2   6          1.37          0.85         1.23 o                         
  -4   2   6         29.43         29.37         2.96 o                         
  -3   2   6         21.86         23.29         1.60 o                         
  -2   2   6         67.72         68.50         2.20 o                         
  -1   2   6         12.23         15.52         2.03 o                         
   0   2   6        349.34        345.57         7.55 o                         
   1   2   6         12.32         15.90         2.08 o                         
   2   2   6         67.45         68.33         2.96 o                         
   3   2   6         21.58         22.20         2.39 o                         
   4   2   6         29.64         34.34         2.39 o                         
   5   2   6          1.31          2.14         0.98 o                         
  -5   3   6         98.13         97.35         4.65 o                         
  -4   3   6        206.93        201.02         7.00 o                         
  -3   3   6         26.98         29.08         1.86 o                         
  -2   3   6        319.19        307.20         6.78 o                         
  -1   3   6        116.30        120.06         2.85 o                         
   0   3   6        171.69        168.88         3.64 o                         
   1   3   6        116.90        113.81         2.91 o                         
   2   3   6        319.79        313.39        10.05 o                         
   3   3   6         26.40         26.17         2.50 o                         
   4   3   6        205.52        206.92         8.38 o                         
   5   3   6         96.61        101.59         3.21 o                         
  -5   4   6         55.73         46.84         3.19 o                         
  -4   4   6         23.31         24.30         2.14 o                         
  -3   4   6        201.87        188.85         5.84 o                         
  -2   4   6          8.17          9.17         1.24 o                         
  -1   4   6        100.43        100.42         3.70 o                         
   0   4   6         19.91         15.94         2.28 o                         
   1   4   6         99.81         98.58         3.29 o                         
   2   4   6          8.05          7.54         1.32 o                         
   3   4   6        201.81        185.94        10.45 o                         
   4   4   6         23.54         27.16         5.59 o                         
   5   4   6         56.25         47.15         2.81 o                         
  -5   5   6         31.23         29.13         4.53 o                         
  -4   5   6         73.81         66.89         3.17 o                         
  -3   5   6        119.45        116.44         3.37 o                         
  -2   5   6        157.17        144.99         4.07 o                         
  -1   5   6         88.86         88.62         3.09 o                         
   0   5   6         41.83         43.96         2.87 o                         
   1   5   6         88.83         89.07         3.31 o                         
   2   5   6        156.58        150.87         4.21 o                         
   3   5   6        118.93        114.59         5.20 o                         
   4   5   6         73.29         70.24         3.48 o                         
   5   5   6         31.11         28.53         3.32 o                         
  -4   6   6          0.68          1.32         1.35 o                         
  -3   6   6         85.66         78.82         5.20 o                         
  -2   6   6        111.34        108.68         3.98 o                         
  -1   6   6         48.70         52.18         2.50 o                         
   0   6   6        375.56        358.23        14.77 o                         
   1   6   6         48.40         49.55         7.76 o                         
   2   6   6        110.62        110.63         4.34 o                         
   3   6   6         85.72         72.29         4.36 o                         
   4   6   6          0.80          1.66         0.81 o                         
  -4   7   6         54.33         55.57         2.98 o                         
  -3   7   6         61.53         60.38         2.48 o                         
  -2   7   6          2.31          4.43         1.43 o                         
  -1   7   6        118.79        119.13         5.51 o                         
   0   7   6         12.84         12.20         6.51 o                         
   1   7   6        119.31        113.37         5.57 o                         
   2   7   6          2.47          3.68         2.09 o                         
   3   7   6         62.13         61.04         2.93 o                         
   4   7   6         55.02         52.40         3.06 o                         
  -3   8   6         22.61         22.95         1.72 o                         
  -2   8   6         15.24         14.48         1.61 o                         
  -1   8   6         27.68         26.43         1.83 o                         
   0   8   6         76.11         67.03         3.87 o                         
   1   8   6         27.55         29.68         2.13 o                         
   2   8   6         15.21         16.63         1.76 o                         
   3   8   6         22.59         25.16         1.85 o                         
  -2   9   6          4.81          4.26         1.15 o                         
  -1   9   6          5.52          5.77         2.61 o                         
   0   9   6          7.41          5.41         1.01 o                         
   1   9   6          5.58          4.60         1.13 o                         
   2   9   6          4.77          3.42         2.16 o                         
   1   0   7         17.69         15.96         1.05 o                         
   2   0   7          0.00          4.38         1.26 o                         
   3   0   7          2.05         -0.63         1.09 o                         
   4   0   7        108.38        109.71         4.01 o                         
   5   0   7          0.05          0.65         0.95 o                         
  -5   1   7         43.18         44.74         2.11 o                         
  -4   1   7         83.59         77.79         2.91 o                         
  -3   1   7        166.87        153.90         3.28 o                         
  -2   1   7         39.12         36.51         1.79 o                         
  -1   1   7        101.24         96.48         2.88 o                         
   0   1   7         36.43         37.51         1.30 o                         
   1   1   7         99.06         89.87         2.51 o                         
   2   1   7         39.91         39.35         2.02 o                         
   3   1   7        165.21        156.95         5.86 o                         
   4   1   7         84.26         77.99         4.44 o                         
   5   1   7         42.85         43.10         1.83 o                         
  -5   2   7         35.30         37.00         2.61 o                         
  -4   2   7         85.55         84.23         2.87 o                         
  -3   2   7        283.98        277.91         5.46 o                         
  -2   2   7        525.68        507.61        10.16 o                         
  -1   2   7        760.63        716.48        12.82 o                         
   0   2   7       1146.52       1076.27        18.55 o                         
   1   2   7        760.11        708.16        12.47 o                         
   2   2   7        523.92        521.24        11.94 o                         
   3   2   7        283.93        297.02        12.49 o                         
   4   2   7         86.18         86.62         3.44 o                         
   5   2   7         35.52         36.90         1.93 o                         
  -5   3   7         41.37         36.27         2.32 o                         
  -4   3   7         62.31         68.26         2.92 o                         
  -3   3   7         10.92         13.11         1.33 o                         
  -2   3   7         90.66         83.50         2.77 o                         
  -1   3   7         42.76         49.78         2.90 o                         
   0   3   7         18.24         21.90         1.70 o                         
   1   3   7         42.12         41.62         1.86 o                         
   2   3   7         89.53         85.08         2.95 o                         
   3   3   7         10.86         10.79         1.59 o                         
   4   3   7         61.45         64.64         3.99 o                         
   5   3   7         42.05         42.48         1.87 o                         
  -5   4   7         22.43         20.69         1.85 o                         
  -4   4   7         27.85         27.07         2.31 o                         
  -3   4   7         71.03         67.34         3.34 o                         
  -2   4   7         99.35        101.17         3.14 o                         
  -1   4   7         41.28         43.65         2.27 o                         
   0   4   7         18.35         19.95         1.97 o                         
   1   4   7         41.44         40.40         2.38 o                         
   2   4   7         98.57         94.41         3.79 o                         
   3   4   7         72.29         69.24         3.28 o                         
   4   4   7         27.69         25.26         1.74 o                         
   5   4   7         23.26         25.21         2.35 o                         
  -4   5   7         62.77         65.29         2.63 o                         
  -3   5   7         16.24         15.14         2.06 o                         
  -2   5   7         72.16         75.05         5.29 o                         
  -1   5   7          3.32          4.67         1.13 o                         
   0   5   7         12.53         12.01         1.34 o                         
   1   5   7          3.52          2.71         1.29 o                         
   2   5   7         72.71         66.59         4.72 o                         
   3   5   7         16.19         17.51         1.58 o                         
   4   5   7         62.94         63.95         5.34 o                         
  -4   6   7         33.09         28.99         2.19 o                         
  -3   6   7         23.86         25.46         2.12 o                         
  -2   6   7        174.31        163.02         5.03 o                         
  -1   6   7        142.70        142.62         3.89 o                         
   0   6   7        202.89        177.80         6.70 o                         
   1   6   7        142.65        138.94         4.63 o                         
   2   6   7        175.50        169.86         6.12 o                         
   3   6   7         23.95         22.66         1.59 o                         
   4   6   7         33.30         32.43         2.50 o                         
  -3   7   7         33.19         31.12         1.96 o                         
  -2   7   7          2.97          3.15         1.23 o                         
  -1   7   7         35.80         36.39         3.15 o                         
   0   7   7         14.37         19.94         2.70 o                         
   1   7   7         36.76         39.17         2.20 o                         
   2   7   7          2.98          2.83         1.41 o                         
   3   7   7         33.88         33.09         2.38 o                         
  -3   8   7         24.70         28.85         1.66 o                         
  -2   8   7         31.97         31.97         1.99 o                         
  -1   8   7         75.81         70.70         3.91 o                         
   0   8   7         31.74         31.78         1.78 o                         
   1   8   7         76.14         76.59         7.39 o                         
   2   8   7         32.22         32.28         3.94 o                         
   3   8   7         24.84         32.08         4.63 o                         
  -1   9   7         38.43         36.47         2.02 o                         
   0   9   7          0.95          1.60         0.90 o                         
   1   9   7         38.26         37.87         1.73 o                         
   0   0   8          5.44          7.28         1.14 o                         
   1   0   8          0.34          0.52         0.84 o                         
   2   0   8          1.06          1.72         0.95 o                         
   3   0   8          5.85          4.72         0.97 o                         
   4   0   8          7.59          5.08         1.18 o                         
   5   0   8          1.75          1.91         1.04 o                         
  -5   1   8          5.73          9.87         2.97 o                         
  -4   1   8        224.12        228.14         5.69 o                         
  -3   1   8         16.16         17.41         1.49 o                         
  -2   1   8        116.62        119.70         2.91 o                         
  -1   1   8         63.98         62.42         2.32 o                         
   0   1   8          0.13         -0.31         1.23 o                         
   1   1   8         63.65         58.94         2.64 o                         
   2   1   8        116.14        117.78         3.84 o                         
   3   1   8         16.00         18.14         2.03 o                         
   4   1   8        222.78        220.15         6.21 o                         
   5   1   8          5.57          8.67         2.20 o                         
  -5   2   8         52.51         60.56         2.99 o                         
  -4   2   8          0.34          0.77         1.22 o                         
  -3   2   8         66.14         66.15         2.50 o                         
  -2   2   8          0.91          6.01         2.80 o                         
  -1   2   8         77.63         77.46         2.34 o                         
   0   2   8          1.70          2.19         0.93 o                         
   1   2   8         78.19         78.09         3.00 o                         
   2   2   8          0.92          3.85         1.84 o                         
   3   2   8         65.93         65.49         2.94 o                         
   4   2   8          0.33          0.74         1.24 o                         
   5   2   8         52.69         57.76         3.07 o                         
  -5   3   8         62.02         62.89         3.06 o                         
  -4   3   8         15.79         19.89         1.67 o                         
  -3   3   8          6.33          8.81         2.18 o                         
  -2   3   8          1.57          2.35         1.64 o                         
  -1   3   8         15.47         16.63         1.70 o                         
   0   3   8         79.89         76.82         2.73 o                         
   1   3   8         15.60         13.06         1.29 o                         
   2   3   8          1.53          5.59         1.70 o                         
   3   3   8          6.37          5.28         3.59 o                         
   4   3   8         15.21         18.04         2.91 o                         
   5   3   8         62.15         56.45         2.41 o                         
  -4   4   8         26.94         32.40         1.98 o                         
  -3   4   8         14.14         14.09         1.76 o                         
  -2   4   8         14.34         15.55         3.49 o                         
  -1   4   8         16.40         18.72         2.30 o                         
   0   4   8          0.76          0.92         1.41 o                         
   1   4   8         16.26         14.36         1.53 o                         
   2   4   8         14.54         15.22         2.74 o                         
   3   4   8         13.76         14.65         1.73 o                         
   4   4   8         26.86         28.09         2.67 o                         
  -4   5   8          9.40          8.02         1.17 o                         
  -3   5   8         13.26         14.28         2.17 o                         
  -2   5   8        164.10        160.67         5.51 o                         
  -1   5   8         93.91         99.30         4.29 o                         
   0   5   8        514.16        526.00        17.26 o                         
   1   5   8         94.30         93.00         6.58 o                         
   2   5   8        163.79        165.49         6.35 o                         
   3   5   8         13.19         11.47         1.23 o                         
   4   5   8          9.44          9.23         1.11 o                         
  -4   6   8          3.91          5.47         1.06 o                         
  -3   6   8         97.14         96.31         3.47 o                         
  -2   6   8          6.17          7.49         1.47 o                         
  -1   6   8         41.58         40.41         2.44 o                         
   0   6   8         14.10         17.46         1.91 o                         
   1   6   8         41.98         40.30         2.66 o                         
   2   6   8          6.14          8.84         3.69 o                         
   3   6   8         98.48         96.54         4.17 o                         
   4   6   8          3.90          8.27         1.48 o                         
  -3   7   8        112.13        116.97         3.72 o                         
  -2   7   8         29.80         30.09         1.97 o                         
  -1   7   8         56.09         56.56         2.28 o                         
   0   7   8        103.32         97.94         3.46 o                         
   1   7   8         56.07         56.47         3.18 o                         
   2   7   8         29.33         26.36         4.51 o                         
   3   7   8        112.33        110.03         5.11 o                         
  -2   8   8         38.31         38.54         3.64 o                         
  -1   8   8          8.72         11.33         1.63 o                         
   0   8   8          9.00         10.51         1.12 o                         
   1   8   8          8.45         10.76         1.19 o                         
   2   8   8         38.49         39.47         2.88 o                         
   0   9   8         85.33         91.73         4.05 o                         
   1   0   9        187.65        170.90         3.57 o                         
   2   0   9          8.99          8.40         1.66 o                         
   3   0   9        551.64        512.38        15.03 o                         
   4   0   9         62.82         61.31         2.78 o                         
   5   0   9        214.45        226.56         8.15 o                         
  -5   1   9         18.07         20.63         3.38 o                         
  -4   1   9         94.52        100.53         5.81 o                         
  -3   1   9         99.90         93.42         3.30 o                         
  -2   1   9        111.03        101.36         3.54 o                         
  -1   1   9        403.02        371.21         6.32 o                         
   0   1   9         17.42         20.64         1.48 o                         
   1   1   9        401.21        369.61         8.20 o                         
   2   1   9        110.79        101.94         2.80 o                         
   3   1   9         98.50         95.71         3.72 o                         
   4   1   9         93.79         95.61         3.25 o                         
   5   1   9         18.50         19.69         3.18 o                         
  -4   2   9         23.50         24.31         1.97 o                         
  -3   2   9         95.55         93.50         3.08 o                         
  -2   2   9         20.13         20.27         1.81 o                         
  -1   2   9        102.28        106.25         2.97 o                         
   0   2   9         72.48         69.99         3.24 o                         
   1   2   9        102.87        106.70         4.14 o                         
   2   2   9         19.69         21.86         1.54 o                         
   3   2   9         96.57         90.11         2.90 o                         
   4   2   9         23.56         24.55         1.62 o                         
  -4   3   9         28.37         26.24         1.87 o                         
  -3   3   9        105.88         96.72         3.11 o                         
  -2   3   9          6.37         10.12         1.62 o                         
  -1   3   9        566.19        518.66        17.18 o                         
   0   3   9          9.32          8.12         1.84 o                         
   1   3   9        565.13        520.35        13.26 o                         
   2   3   9          6.32          8.75         1.73 o                         
   3   3   9        105.49         93.71         4.75 o                         
   4   3   9         28.69         27.57         1.58 o                         
  -4   4   9         22.22         22.30         1.81 o                         
  -3   4   9         54.06         50.99         2.17 o                         
  -2   4   9         84.71         78.56         3.02 o                         
  -1   4   9          3.84          5.42         1.71 o                         
   0   4   9        106.78         95.02         6.56 o                         
   1   4   9          3.77          5.48         2.82 o                         
   2   4   9         84.33         77.40         4.50 o                         
   3   4   9         53.69         46.76         2.57 o                         
   4   4   9         22.55         21.00         1.39 o                         
  -4   5   9         11.03         11.09         2.70 o                         
  -3   5   9         32.30         29.45         1.82 o                         
  -2   5   9          1.98          1.17         1.22 o                         
  -1   5   9         16.69         18.13         1.55 o                         
   0   5   9          7.77          7.93         1.92 o                         
   1   5   9         17.19         22.05         2.72 o                         
   2   5   9          2.00          1.00         3.31 o                         
   3   5   9         32.50         34.98         4.69 o                         
   4   5   9         11.28         13.06         2.14 o                         
  -3   6   9         24.94         26.77         2.00 o                         
  -2   6   9         48.55         47.48         2.19 o                         
  -1   6   9          9.59          8.93         1.37 o                         
   0   6   9        121.88        119.26         3.65 o                         
   1   6   9          9.61          5.91         2.08 o                         
   2   6   9         49.23         47.25         3.61 o                         
   3   6   9         25.09         23.65         2.97 o                         
  -2   7   9         22.84         22.98         1.85 o                         
  -1   7   9         24.83         24.06         1.93 o                         
   0   7   9         36.43         37.15         1.88 o                         
   1   7   9         25.47         26.92         4.93 o                         
   2   7   9         22.78         25.55         2.43 o                         
  -1   8   9          1.62          1.54         0.98 o                         
   0   8   9         13.29         13.97         1.94 o                         
   1   8   9          1.74          4.50         1.15 o                         
   0   0  10        262.58        254.07         9.67 o                         
   1   0  10         12.08         12.59         1.81 o                         
   2   0  10         19.38         23.31         2.52 o                         
   3   0  10        182.91        188.22         5.33 o                         
   4   0  10         63.81         69.20         2.86 o                         
  -4   1  10         31.36         37.52         2.87 o                         
  -3   1  10          7.29          7.62         1.18 o                         
  -2   1  10         57.56         62.24         5.41 o                         
  -1   1  10         11.61         12.56         2.60 o                         
   0   1  10         38.34         40.76         1.96 o                         
   1   1  10         11.57         10.20         1.96 o                         
   2   1  10         58.48         61.90         2.26 o                         
   3   1  10          7.32          8.22         1.16 o                         
   4   1  10         31.82         34.88         2.25 o                         
  -4   2  10         32.57         35.74         1.91 o                         
  -3   2  10         54.04         53.10         2.38 o                         
  -2   2  10         18.69         22.25         2.78 o                         
  -1   2  10         14.97         13.66         3.01 o                         
   0   2  10         36.81         35.46         1.76 o                         
   1   2  10         15.01         16.87         3.30 o                         
   2   2  10         18.76         19.81         1.77 o                         
   3   2  10         53.03         53.52         3.47 o                         
   4   2  10         32.11         32.15         2.61 o                         
  -4   3  10         16.25         10.18         2.57 o                         
  -3   3  10          2.05          1.52         1.96 o                         
  -2   3  10         54.08         49.54         2.24 o                         
  -1   3  10          0.56          3.59         2.02 o                         
   0   3  10         68.88         68.52         3.84 o                         
   1   3  10          0.52          2.96         6.52 o                         
   2   3  10         53.38         46.55         2.11 o                         
   3   3  10          2.09          1.75         1.05 o                         
   4   3  10         15.88         12.02         1.52 o                         
  -3   4  10         17.85         17.35         1.74 o                         
  -2   4  10         13.95         10.77         1.30 o                         
  -1   4  10        181.91        173.22         6.74 o                         
   0   4  10          4.60          5.19         1.99 o                         
   1   4  10        183.00        186.91         6.95 o                         
   2   4  10         13.92         10.00         1.79 o                         
   3   4  10         18.58         19.03         3.36 o                         
  -3   5  10         20.74         21.03         1.86 o                         
  -2   5  10         14.13         13.21         1.31 o                         
  -1   5  10         32.43         35.45         2.15 o                         
   0   5  10         52.20         50.26         2.84 o                         
   1   5  10         32.30         42.60         2.86 o                         
   2   5  10         13.39         13.68         1.61 o                         
   3   5  10         20.74         24.52         2.13 o                         
  -2   6  10         24.48         26.91         1.53 o                         
  -1   6  10        107.19        118.73         3.99 o                         
   0   6  10         15.31         19.72         1.99 o                         
   1   6  10        107.38        114.83         4.78 o                         
   2   6  10         24.34         29.33         2.53 o                         
  -2   7  10         39.09         41.19         2.75 o                         
  -1   7  10          3.61          2.55         1.13 o                         
   0   7  10          0.94          1.05         1.06 o                         
   1   7  10          3.53          5.63         1.08 o                         
   2   7  10         39.40         41.72         2.79 o                         
   1   0  11          5.92          9.24         2.03 o                         
   2   0  11        113.21        114.55         3.66 o                         
   3   0  11         12.28         14.15         1.40 o                         
   4   0  11         11.48         14.72         2.01 o                         
  -4   1  11          0.49          1.41         0.91 o                         
  -3   1  11         78.27         83.98         2.91 o                         
  -2   1  11         28.29         27.01         1.78 o                         
  -1   1  11         15.94         20.49         1.88 o                         
   0   1  11         42.64         39.33         2.87 o                         
   1   1  11         16.00         19.24         1.96 o                         
   2   1  11         28.30         25.78         1.65 o                         
   3   1  11         78.68         85.62         3.69 o                         
   4   1  11          0.52          3.24         2.52 o                         
  -3   2  11          3.53          3.07         0.96 o                         
  -2   2  11         53.12         54.50         2.70 o                         
  -1   2  11        102.42         96.39         3.25 o                         
   0   2  11          5.61          6.41         1.47 o                         
   1   2  11        102.47         98.41         3.45 o                         
   2   2  11         52.77         55.03         2.55 o                         
   3   2  11          3.54          4.46         1.39 o                         
  -3   3  11         32.71         33.74         1.76 o                         
  -2   3  11         21.48         19.87         1.45 o                         
  -1   3  11         16.21         15.62         1.46 o                         
   0   3  11         32.38         28.47         2.07 o                         
   1   3  11         15.76         18.36         1.88 o                         
   2   3  11         21.59         17.16         1.77 o                         
   3   3  11         32.37         29.33         2.22 o                         
  -3   4  11          4.21          3.84         0.97 o                         
  -2   4  11         23.67         24.87         1.85 o                         
  -1   4  11         14.43         13.45         1.43 o                         
   0   4  11          1.85          3.82         1.16 o                         
   1   4  11         14.30         11.27         1.59 o                         
   2   4  11         23.93         26.69         2.02 o                         
   3   4  11          4.40          6.14         1.23 o                         
  -2   5  11          0.50          2.95         2.33 o                         
  -1   5  11         27.40         26.69         1.77 o                         
   0   5  11          0.09          1.83         1.15 o                         
   1   5  11         27.41         26.51         2.98 o                         
   2   5  11          0.49         -0.16         1.08 o                         
  -2   6  11         22.08         22.90         1.87 o                         
  -1   6  11          6.49          8.10         1.70 o                         
   0   6  11          8.24          9.31         1.74 o                         
   1   6  11          6.54          8.86         1.92 o                         
   2   6  11         22.34         22.26         1.98 o                         
   0   0  12         16.76         23.17         4.30 o                         
   1   0  12          5.28          7.57         1.49 o                         
   2   0  12         17.36         28.24         2.48 o                         
   3   0  12         50.01         49.99         2.87 o                         
  -3   1  12          1.37          1.00         0.96 o                         
  -2   1  12         60.41         65.09         3.08 o                         
  -1   1  12         29.95         40.20         2.70 o                         
   0   1  12         21.11         27.04         2.41 o                         
   1   1  12         30.14         39.88         3.92 o                         
   2   1  12         60.13         65.14         3.11 o                         
   3   1  12          1.27          4.92         1.64 o                         
  -3   2  12         17.37         22.24         2.15 o                         
  -2   2  12         16.51         15.34         1.56 o                         
  -1   2  12          3.76          3.82         2.01 o                         
   0   2  12         11.20          2.84         2.57 o                         
   1   2  12          3.87          2.24         1.08 o                         
   2   2  12         16.52         15.01         1.50 o                         
   3   2  12         17.53         22.66         2.48 o                         
  -3   3  12          8.11          4.91         1.04 o                         
  -2   3  12         23.58         25.71         1.81 o                         
  -1   3  12          3.02          3.37         1.57 o                         
   0   3  12         84.08         87.49         4.18 o                         
   1   3  12          2.94          4.65         1.12 o                         
   2   3  12         23.88         21.65         1.84 o                         
   3   3  12          7.76          7.93         1.94 o                         
  -2   4  12          8.84          7.76         1.63 o                         
  -1   4  12         68.25         82.02         7.97 o                         
   0   4  12         49.95         48.03         4.96 o                         
   1   4  12         68.30         77.30        10.14 o                         
   2   4  12          8.81          7.52         1.91 o                         
  -1   5  12          1.49          1.82         1.84 o                         
   0   5  12         51.87         52.49         4.05 o                         
   1   5  12          1.50          2.44         1.03 o                         
   1   0  13         15.64         18.24         1.85 o                         
   2   0  13         11.29          9.88         2.50 o                         
  -2   1  13          2.82          7.30         1.80 o                         
  -1   1  13          3.25          1.42         2.02 o                         
   0   1  13          1.66          0.13         1.87 o                         
   1   1  13          3.30          3.90         2.10 o                         
   2   1  13          2.81          6.55         6.65 o                         
  -2   2  13         21.79         31.76         3.87 o                         
  -1   2  13         46.84         53.14         2.63 o                         
   0   2  13          7.02         12.05         3.63 o                         
   1   2  13         46.38         52.10         3.40 o                         
   2   2  13         21.88         26.67         2.74 o                         
  -1   3  13          7.56          8.73         1.37 o                         
   0   3  13         13.47         25.79         3.56 o                         
   1   3  13          7.73         10.77         2.21 o                         
  -1   4  13         37.22         42.34         2.68 o                         
   0   4  13         96.07        128.94         7.16 o                         
   1   4  13         37.14         46.81         3.92 o                         
   0   0  14         11.68         13.61         2.30 o                         
   1   0  14         28.48         36.36         3.20 o                         
  -1   1  14          2.86          2.48         1.89 o                         
   0   1  14          4.47          5.57         1.56 o                         
   1   1  14          2.94         -1.22         1.98 o                         
   0   2  14         29.50         30.91         3.65 o                         
                                                                                
